# Supplementary material for: Pygo-F773W Mutation Reveals Novel Functions beyond Wnt Signaling in Drosophila
Source: Int J Mol Sci. 2024 May 30;25(11):5998. doi: 10.3390/ijms25115998 (PMC11172468; doi:10.3390/ijms25115998)
Supplement: Supplementary file 1 [file ijms-25-05998-s001.zip]

Archive with 2 entries (2 files):
- Supplementary Figure S1.pdf
- Supplementary Table S1.xls
