# Supplementary material for: Pygo-F773W Mutation Reveals Novel Functions beyond Wnt Signaling in Drosophila
Source: Int J Mol Sci. 2024 May 30;25(11):5998. doi: 10.3390/ijms25115998 (PMC11172468; doi:10.3390/ijms25115998)
Supplement: Supplementary file 1 [file ijms-25-05998-s001.zip › Supplementary Table S1.xls]

#ID	w1118-1_Count	w1118-2_Count	w1118-3_Count	Pygo-F773W-1_Count	Pygo-F773W-2_Count	Pygo-F773W-3_Count	w1118-1_FPKM	w1118-2_FPKM	w1118-3_FPKM	Pygo-F773W-1_FPKM	Pygo-F773W-2_FPKM	Pygo-F773W-3_FPKM	Pvalue	log2FC
FBgn0030878	1599	1340	1678	1617	1369	1325	24.727893	24.051751	27.785325	24.844022	25.55226	24.793285	0.618104662	0.067729225
FBgn0014931	1005	589	1040	790	858	829	12.258615	8.252406	13.459973	9.68922	12.779645	12.347135	0.729912127	0.10382319
FBgn0014930	1432	1071	1028	1541	1340	1372	31.12159	27.065796	23.998863	33.417334	35.32175	36.440106	0.040620528	0.433236974
FBgn0032868	1205	2835	826	1640	848	0	47.597961	128.957901	34.670689	64.126892	40.328209	0	0.66144014	-0.910618649
FBgn0027562	1550	1291	613	1659	1003	842	14.703843	14.098031	6.183103	15.5812	11.456003	9.654165	0.748652261	0.143018035
FBgn0027563	783	529	433	1080	538	696	12.424503	9.663443	7.2953	16.95182	10.263613	13.341587	0.143983622	0.537308992
FBgn0027560	28818	21431	19248	27442	17183	15986	226.984619	194.326736	161.147308	213.885468	162.875244	152.124191	0.798875647	-0.058122657
FBgn0027561	2805	3140	4086	3214	2190	2470	18.554539	23.919573	29.131875	21.72615	17.311216	19.920644	0.303121428	-0.195328725
FBgn0027567	4992	6125	10059	3995	3840	5045	36.38266	51.377118	77.860188	28.777108	33.660377	44.375094	0.079081373	-0.532784056
FBgn0027564	1110	1078	1212	1370	1080	949	12.637375	14.118754	14.663018	15.433068	14.788931	13.051196	0.361798751	0.156472278
FBgn0027565	2041	1925	2898	1877	1659	1835	30.81082	33.449718	46.508839	28.042027	30.137466	33.477566	0.380158807	-0.17841603
FBgn0027568	2524	2723	3778	2365	2029	2562	14.199557	17.597854	22.55851	13.155369	13.76401	17.397963	0.349333575	-0.202755164
FBgn0027569	2217	1878	2468	2383	1586	1980	20.778589	19.62682	23.682376	22.360287	17.297722	22.092235	0.921915733	0.014984453
FBgn0010438	1889	1777	2543	1360	2126	2358	75.537071	81.820374	108.082649	53.809383	102.326134	113.942886	0.726386296	0.119167393
FBgn0039296	776	676	1169	861	723	922	9.739686	9.763949	15.604168	10.693223	10.917146	13.977667	0.686371603	0.113690265
FBgn0037356	1223	1071	863	1275	967	1201	19.747835	19.913315	14.813734	20.370314	18.784513	23.416153	0.23736943	0.279194211
FBgn0030645	283	303	378	400	316	298	9.328253	11.503533	13.276649	13.056579	12.565625	11.865458	0.374455186	0.232899212
FBgn0038692	801	814	1345	672	805	869	14.768797	17.272005	26.356138	12.250407	17.857061	19.344458	0.67470832	-0.140042874
FBgn0085210	64	93	61	103	50	0	1.830175	3.075533	1.8705	2.948077	1.734049	0	0.786688796	-0.4334546
FBgn0085212	251	228	332	192	243	296	10.826459	11.298295	15.205142	8.186874	12.600815	15.384828	0.908012334	0.04637191
FBgn0266101	2491	3059	4671	1732	1527	1821	11.433761	16.791164	24.638522	8.411233	13.028678	15.477604	0.002538353	-0.833024368
FBgn0266100	132	99	68	130	41	45	0.721702	0.638216	0.390581	0.698933	0.262109	0.289755	0.593194893	-0.378202218
FBgn0036117	979	818	970	1071	1001	1060	14.125547	13.571711	14.868286	15.281217	17.376328	18.477266	0.036895532	0.351750017
FBgn0036116	2020	1867	1690	2203	1376	1755	21.853466	23.257702	19.428175	23.58842	17.912849	22.943251	0.675689478	0.079413
FBgn0036111	8228	7855	11713	5502	5144	5682	74.667381	84.308499	118.687813	48.656233	56.861663	63.910488	0.001751823	-0.58872605
FBgn0040351	271	184	150	252	92	108	2.523407	1.971644	1.486624	2.320939	1.027105	1.215094	0.573540537	-0.3142131
FBgn0033439	59	63	51	126	73	109	1.194807	1.485106	1.096201	2.542256	1.785066	2.692361	0.044124055	0.971685574
FBgn0033438	1367	907	1226	1919	659	1179	7.567393	5.992963	7.223917	10.881461	4.389741	8.518608	0.547300686	0.225428051
FBgn0040752	2539	2284	3855	1836	1426	1889	6.788302	6.853717	10.693042	4.730527	4.470983	5.944568	0.017437766	-0.578852131
FBgn0015553	2093	2738	5030	1483	1677	2198	20.141376	30.327007	51.451572	14.120962	19.416445	25.552862	0.080070331	-0.683397872
FBgn0040751	161	105	107	213	178	107	9.767621	7.274676	6.847663	12.754221	12.946483	7.781682	0.236055632	0.57415668
FBgn0040754	579	444	509	632	578	573	31.428089	27.754839	29.408264	33.960064	37.810829	37.599163	0.063489166	0.389520989
FBgn0015558	296	288	317	412	257	236	1.103533	1.086888	1.129694	1.411102	1.141869	1.110282	0.622809304	0.147732543
FBgn0040759	238	292	171	508	306	258	7.27895	10.608765	5.822827	16.037483	12.235084	10.594909	0.092334348	0.732946405
FBgn0038247	165	196	166	61	202	252	0.561554	0.765802	0.598655	0.202544	0.82705	1.035544	0.794706742	0.186071272
FBgn0038246	275	257	159	321	95	121	2.425111	2.66745	1.482067	2.791371	0.998927	1.28087	0.643363443	-0.27962465
FBgn0038244	3499	3706	5461	3085	3221	3341	18.698784	22.694057	30.886512	15.897138	20.401826	21.601753	0.366437668	-0.208992887
FBgn0038243	348	309	303	916	659	599	7.503854	7.605204	7.237937	19.280508	15.623848	15.358839	1.75E-08	1.328334473
FBgn0051233	12834	8942	9073	6853	9285	8925	99.827026	80.324516	75.190688	52.937806	86.897771	84.107647	0.689044992	-0.106675779
FBgn0037610	1479	1740	1322	2207	1235	845	27.113029	36.734501	25.76243	40.040375	27.241699	18.706329	0.927717091	0.033296284
FBgn0038248	781	1862	848	2239	783	16	5.225035	14.348043	6.030061	14.824451	6.305181	0.122216	0.888014095	-0.162620995
FBgn0036094	763	480	348	852	326	352	17.156914	12.420495	8.303789	18.954948	8.825674	9.564848	0.922614159	0.049295672
FBgn0036373	1081	1119	1678	1094	601	899	12.878306	15.275663	21.285003	12.761521	8.597284	12.948043	0.131842057	-0.430047704
FBgn0036372	2795	2850	4297	2538	2365	3275	25.706404	30.178675	42.016499	23.097168	26.18047	36.395611	0.700739768	-0.099822428
FBgn0033980	1535	1346	1027	2831	1429	2136	19.599251	19.786045	13.939324	35.767902	21.958714	32.951878	0.003782295	0.840641258
FBgn0036374	1049	1145	2262	851	770	1160	3.103064	3.935753	7.238514	2.512062	2.819236	4.26815	0.209126806	-0.491509714
FBgn0036377	381	171	127	625	352	323	3.319596	1.716524	1.170046	5.391751	3.693949	3.402314	0.056112422	1.072101929
FBgn0036376	3474	3329	5209	3657	2898	3068	28.667601	31.62484	45.688783	29.892068	28.778983	30.58082	0.447031548	-0.151266979
FBgn0031034	825	460	560	169	213	84	8.111652	5.203679	5.848439	1.643026	2.516391	0.987242	0.000434403	-1.798158596
FBgn0039321	4346	3285	2814	2722	1646	1675	66.047584	58.528349	45.730526	42.278762	30.750539	31.747772	0.010844995	-0.651844563
FBgn0051909	256	421	208	542	284	0	9.446349	17.734893	8.218815	19.873258	12.56554	0	0.987358556	-0.024931451
FBgn0051908	2828	3225	4180	2983	2576	2695	31.748769	41.7281	50.17214	33.158886	34.934504	35.416083	0.449658519	-0.141983583
FBgn0026565	1610	1082	1096	1030	920	1194	26.026262	20.054077	18.812459	16.445178	17.951453	23.535498	0.721199181	-0.096364037
FBgn0051907	346	667	298	542	276	0	5.05436	11.20717	4.627693	7.950451	5.019016	0	0.692824591	-0.612717478
FBgn0051901	877	667	848	3697	772	496	10.699514	9.368783	10.995142	44.659595	11.336397	7.305635	0.098949728	1.115147034
FBgn0051902	119	254	96	336	67	2	2.148515	5.276287	1.837847	6.004264	1.460054	0.043759	0.878847858	-0.209557037
FBgn0266417	1581	1185	833	1969	1219	1204	33.831016	31.902733	18.941138	44.030608	33.064191	32.57585	0.20199559	0.422492451
FBgn0005614	4914	5005	3474	4242	1121	2631	29.548349	34.541702	22.159049	25.256916	8.229575	19.210192	0.128523926	-0.648871766
FBgn0005616	470	452	432	695	435	375	2.875009	3.137512	2.760752	4.210542	3.13098	2.707212	0.3233444	0.289472757
FBgn0005617	3202	3723	6314	2160	2415	3736	14.679417	19.653392	30.783561	9.800684	13.329162	21.028208	0.195493859	-0.475477059
FBgn0052843	685	532	422	635	400	488	4.801833	4.290606	3.149325	4.400954	3.369888	4.135877	0.906413636	0.036928162
FBgn0005613	110	96	93	60	35	39	0.691755	0.689028	0.619479	0.369151	0.262629	0.292876	0.036637861	-1.017579793
FBgn0005619	540	380	267	550	224	171	3.789409	2.87052	1.98649	3.82452	1.881465	1.278181	0.682907244	-0.228416134
FBgn0039419	1159	1050	825	766	436	397	5.98342	6.24076	4.525065	3.912342	2.70614	2.473642	0.01374099	-0.796590564
FBgn0262351	137	210	92	279	124	0	4.225911	7.483524	2.998567	8.538845	4.596983	0	0.968730326	-0.06289365
FBgn0262352	183	286	129	347	148	5	3.749732	6.764908	2.799387	7.039577	3.64857	0.119525	0.86813801	-0.199001446
FBgn0262353	796	506	384	662	462	483	32.320698	23.666313	16.585003	26.616322	22.575993	23.705011	0.834106275	0.079166986
FBgn0262354	37	52	30	82	44	8	1.718644	2.793738	1.466098	3.791658	2.457829	0.401499	0.801743411	0.262259989
FBgn0266377	1252	1270	1206	1552	860	685	5.809812	6.977729	5.79255	7.557025	4.421158	3.785037	0.649771177	-0.142114766
FBgn0262357	12	13	7	288	59	183	0.427241	0.53805	0.282448	10.862147	2.68889	8.424263	2.92E-07	4.137122917
FBgn0262359	86	273	124	236	117	0	4.177416	15.143728	6.284973	11.043144	6.691066	0	0.807690939	-0.392460163
FBgn0046114	6253	4849	6071	8084	7603	6867	112.638748	99.856296	116.093937	144.328709	167.2992	150.445152	4.97E-05	0.566681182
FBgn0051267	455	483	301	437	405	283	11.341462	13.8715	7.973564	10.794529	12.141833	8.533672	0.976219123	0.011540401
MSTRG.12213	72	82	152	62	51	65	3.87905	5.120226	8.768871	3.316039	3.352007	4.256739	0.2878881	-0.604228897
FBgn0035879	1681	1661	2335	2083	1483	1761	9.86617	10.960605	14.765069	11.798755	10.719033	12.576827	0.713371499	0.068913648
FBgn0035878	4181	4103	6104	3452	3942	4225	53.051269	59.41957	83.052169	42.735476	60.325875	65.482688	0.623534649	-0.118133272
FBgn0035877	1878	1597	1752	2068	878	1047	21.283003	20.835302	21.100344	23.190365	11.969603	14.335652	0.379820535	-0.268512871
FBgn0035876	699	729	807	662	624	758	15.283411	18.345625	18.770895	14.3179	16.421877	20.020111	0.846132189	0.043297028
FBgn0035872	4399	4736	8485	3435	3992	5321	35.573856	44.083489	73.077996	27.515284	39.070424	52.234465	0.426276036	-0.268606835
FBgn0035871	6882	6514	5499	7742	5453	4504	140.760733	151.746452	119.853083	155.064407	134.228872	112.485687	0.825128411	0.047140908
FBgn0028864	49	66	57	159	52	69	0.744523	1.175958	0.924842	2.428803	0.970314	1.277043	0.217055911	0.799102182
FBgn0028862	156	133	94	180	115	88	0.873918	0.861015	0.560997	1.026397	0.797217	0.623182	0.793332196	0.131908123
FBgn0028863	181	139	109	189	41	49	0.511754	0.451297	0.326045	0.527045	0.137702	0.167132	0.466300631	-0.551373537
FBgn0028644	68	89	38	79	32	19	0.313053	0.47501	0.187012	0.360641	0.175042	0.103383	0.554298229	-0.505929711
FBgn0028645	126	140	109	98	66	74	1.106702	1.417472	1.012848	0.854047	0.696245	0.778518	0.227924505	-0.514130034
FBgn0028648	1149	941	1222	786	882	955	35.735432	33.70002	40.401577	24.181955	33.025181	35.893467	0.532441163	-0.149832163
FBgn0028868	295	552	230	813	269	0	5.142115	11.088576	4.261274	14.027559	5.630605	0	0.979265409	0.041502718
FBgn0025549	1896	1860	2759	1449	1127	1448	20.201254	22.124735	31.1323	14.753223	14.173701	18.568568	0.015927523	-0.525776149
FBgn0039358	22226	18561	16036	22895	17154	13162	295.520373	286.568616	222.596579	306.688389	276.899315	211.022126	0.814797244	0.05188586
FBgn0039359	44930	34867	38351	50242	46901	38286	1153.426102	1046.305139	1038.228714	1256.453445	1436.300445	1206.552918	0.018749568	0.365752223
FBgn0039356	291	191	184	349	264	248	9.28165	7.023066	6.244991	11.019207	10.130717	9.581939	0.138914831	0.526247003
FBgn0032477	1179	1023	1161	1204	948	1064	17.401989	17.391178	18.220306	17.59313	16.852308	18.974438	0.449802594	0.097492508
FBgn0032475	2606	2784	5313	1926	2047	3042	13.106323	16.036993	28.063177	9.271297	12.720403	19.129013	0.262838001	-0.412892539
FBgn0032472	1034	952	948	2088	977	988	57.862054	60.997647	56.20327	115.521234	65.15415	66.234219	0.059510202	0.586168358
FBgn0032473	28	99	30	139	50	8	0.269824	1.104619	0.302937	1.331333	0.580185	0.090429	0.76512684	0.360057357
FBgn0039350	4212	4752	7622	3565	3999	5337	43.431517	59.014735	90.631695	34.264025	47.922897	65.871657	0.588094406	-0.169306154
FBgn0086898	302	455	581	470	311	535	2.208694	3.833434	4.364485	3.400941	2.430788	4.72563	0.736215242	0.134829141
FBgn0086895	1513	1447	2721	1020	1216	1580	8.923056	9.823868	17.060518	5.952263	8.631696	11.256958	0.304392297	-0.37310846
FBgn0029003	205	129	117	216	139	137	2.256245	1.637857	1.363898	2.354378	1.836719	1.8191	0.543693557	0.270671522
FBgn0003048	1234	1180	2183	901	735	978	2.341212	2.576276	4.402575	1.69368	1.677217	2.242209	0.041419595	-0.635534726
FBgn0003510	546	623	970	584	547	643	3.802083	4.989338	7.177141	4.022912	4.591255	5.412174	0.777107209	-0.090156359
FBgn0003513	50	50	52	57	20	5	0.220357	0.254466	0.242838	0.248687	0.104043	0.021462	0.440268004	-0.809724926
FBgn0003512	753	867	1313	804	770	848	11.201941	14.836739	20.762386	11.833261	13.771006	15.238026	0.74161824	-0.09674938
FBgn0003515	422	294	242	584	372	468	4.515056	3.616896	2.748325	6.187587	4.78706	6.055904	0.039901377	0.71811017
FBgn0003514	6330	5291	5850	7668	5881	6018	127.420307	121.44718	127.602141	156.063868	141.867413	149.634329	0.001138406	0.321905689
FBgn0003517	96852	80399	87738	93352	98707	90963	2056.590332	1964.91891	1979.900664	1962.056086	2525.002037	2333.396744	0.063715428	0.272665905
FBgn0042627	5831	7248	5518	7030	4946	3842	17.541344	25.116698	17.638645	20.930154	17.935575	13.974034	0.694409173	-0.098739613
FBgn0042198	172	257	131	420	123	0	7.194673	12.381774	5.83122	17.381382	6.183553	0	0.995126695	-0.009825896
FBgn0034614	1177	1142	1901	639	1189	1399	23.926571	26.720072	41.083492	12.840094	29.083092	34.363968	0.701669779	-0.168530251
FBgn0035299	82	112	66	181	71	0	1.849857	2.918002	1.586251	4.076876	1.935844	0	0.992955287	0.014311727
FBgn0053460	55	19	17	130	33	62	1.324971	0.531272	0.426089	3.124713	0.959945	1.801079	0.120639032	1.410370973
FBgn0039238	536	453	400	936	369	424	9.578115	9.321773	7.590139	16.549763	7.937972	9.142286	0.297326991	0.42523113
FBgn0035293	1320	1099	901	1445	870	856	10.623002	10.03174	7.848607	11.300266	8.30273	8.161353	0.80733415	0.068510062
FBgn0035290	811	713	608	651	474	722	7.088658	7.224657	5.720339	5.630381	6.005365	7.636662	0.858242024	-0.050403571
FBgn0053468	14	3	7	73	43	38	0.516069	0.087242	0.28005	2.732258	1.93764	1.696822	0.002819891	2.836855652
FBgn0035295	631	731	1096	548	627	600	5.91623	8.353587	11.458179	5.325965	7.068581	7.131888	0.386748028	-0.281631559
FBgn0035294	723	784	1079	650	616	832	9.88236	12.334961	15.681604	8.784781	10.123501	13.743305	0.675483695	-0.122180244
FBgn0032228	422	349	326	326	618	489	6.901065	6.573762	5.658433	5.277642	12.168123	9.65919	0.176587959	0.591152541
FBgn0263083	21	31	31	59	50	48	1.954698	3.350702	3.118135	5.534868	5.706395	5.454063	0.082012162	1.076814206
FBgn0263082	44	97	21	47	16	0	2.933061	7.520679	1.424789	3.241938	1.185558	0	0.42742473	-1.337799678
FBgn0263081	992	0	780	1436	1027	650	59.740076	0	49.019204	84.019287	72.253726	46.195244	0.507260759	1.003049928
FBgn0052594	915	741	936	1038	629	647	5.985882	5.521939	6.579555	6.734312	4.806602	5.128381	0.937353905	-0.017795486
FBgn0052591	591	915	450	1114	307	9	7.915028	14.201983	6.408158	14.797656	4.945926	0.162508	0.720080314	-0.421425925
FBgn0052590	239	167	302	200	161	201	7.864061	6.321141	10.554891	6.509773	6.363525	7.969577	0.669364991	-0.156159189
FBgn0024222	1193	1244	2043	977	898	1152	11.02677	13.23709	20.066635	8.930678	9.985557	12.862876	0.195350202	-0.383621153
FBgn0261020	1570	1258	1481	1608	1577	1523	27.032909	24.946737	27.118006	27.402737	32.676594	31.695337	0.071145336	0.302840016
FBgn0032222	4612	3755	3442	4854	3939	3663	72.010284	67.485146	57.124466	74.987366	73.997238	69.090546	0.187385581	0.233840042
FBgn0032221	219	168	104	163	58	89	2.430952	2.153966	1.230937	1.791688	0.768502	1.195797	0.354991439	-0.557447117
FBgn0038405	937	380	212	1847	657	818	15.429894	7.207677	3.706826	30.165208	13.007208	16.268266	0.054879255	1.226788284
FBgn0038404	311	322	287	334	200	186	3.232985	3.864284	3.152135	3.431294	2.500548	2.321866	0.512122965	-0.220270543
FBgn0038407	2129	2057	1851	2322	1849	2164	23.030996	25.61536	21.28019	24.85663	24.071695	28.27676	0.150269496	0.226811083
FBgn0038401	1670	1518	2311	1355	1568	2006	16.188245	16.929222	23.808908	12.938171	18.193506	23.386386	0.902429952	0.036021755
FBgn0038400	9096	7261	6846	10167	7792	7109	205.823453	189.971783	164.190275	229.239398	212.163061	194.282609	0.126917032	0.264961238
FBgn0039234	3364	3126	4765	2983	2522	3083	28.303027	30.379489	42.566542	24.785825	25.710383	31.681076	0.284054217	-0.215398029
FBgn0039519	718	847	575	936	825	647	4.881282	6.56244	3.453099	6.051428	6.257369	4.546965	0.294181169	0.319396569
FBgn0034617	750	813	1325	590	654	846	8.671736	10.823902	16.291296	6.747018	9.100321	11.827901	0.441507504	-0.274139145
FBgn0032224	2936	2169	2503	2287	2053	2057	49.727907	42.38301	45.120069	38.448247	41.866365	41.213172	0.618524774	-0.079730454
FBgn0034459	460	856	368	1024	344	3	3.737497	8.010817	3.175476	8.236651	3.363922	0.021001	0.842010602	-0.259707555
FBgn0266696	8335	8433	10946	10831	6389	6888	59.809491	43.873139	51.752598	64.214991	42.279642	38.350172	0.757477804	-0.057565986
FBgn0031972	945	669	861	862	664	798	14.455542	11.780766	14.000858	13.055415	12.217752	14.758245	0.708504895	0.075365373
FBgn0031973	890	465	399	867	476	671	11.414588	6.86311	5.433248	11.009487	7.343633	10.40027	0.418120521	0.342368402
FBgn0031970	348	187	222	496	303	297	3.104635	2.117893	2.267817	4.493447	3.605998	3.318884	0.083350603	0.681292878
FBgn0031971	2613	1449	1630	7500	2161	5757	84.540859	54.105378	56.290985	259.430746	86.888984	243.434256	0.000299049	1.560265115
FBgn0031977	1788	1623	1875	1921	2162	2284	65.080075	69.104567	69.381157	65.837461	90.382662	96.527637	0.028006265	0.451720208
FBgn0034454	84	59	53	86	40	71	1.799689	1.445436	1.19052	1.824875	1.015814	1.823508	0.806878915	0.143693536
FBgn0031975	1131	697	1444	1084	821	723	9.701163	6.982879	13.099408	9.271477	8.388943	7.66259	0.644228725	-0.145128349
FBgn0034184	1813	1929	2591	2158	1242	1783	13.079143	15.754355	19.46344	14.815256	10.855194	15.073503	0.546543393	-0.140039876
FBgn0034186	509	630	991	411	468	617	3.766884	5.296552	7.681805	2.911785	3.991327	5.391914	0.427219771	-0.317255318
FBgn0034187	2693	2746	5323	2237	1971	3069	18.091072	21.242199	38.04085	14.892722	15.993122	24.961607	0.274585222	-0.377077317
FBgn0034180	3151	2992	3071	3580	1911	2178	17.453952	19.466913	18.62367	19.885951	12.591559	14.844402	0.529625956	-0.13212906
FBgn0034181	5525	5611	7859	4151	3866	4676	49.324174	57.376156	74.363969	36.463727	41.191163	50.021329	0.042986134	-0.403662267
FBgn0034182	2065	1335	1160	2374	1791	1227	27.699446	20.64843	16.570343	30.611094	28.586447	19.784722	0.251649416	0.390476217
FBgn0034183	208	138	184	231	268	136	2.672605	2.032647	2.501455	2.929997	4.138009	2.108809	0.341466398	0.444181759
FBgn0038742	2000	1967	2617	1897	1835	2290	32.434956	36.722557	45.114407	30.435209	35.800137	44.868725	0.814243561	0.050707816
FBgn0038740	5713	3635	5070	5549	5435	5862	26.173006	18.622757	23.698942	25.549324	27.073714	32.414342	0.042195556	0.406925055
FBgn0038741	274	484	732	302	313	334	4.238171	8.644287	12.065176	4.631076	5.830519	6.258883	0.314154613	-0.469005293
FBgn0038747	2826	3056	3450	2421	1990	2795	20.214855	23.486577	26.193088	17.003112	16.975112	24.189888	0.293421692	-0.206205423
FBgn0038744	1382	1335	1327	1933	1201	1039	8.890796	9.841212	9.088267	12.226087	9.073539	8.251464	0.44983386	0.182257872
FBgn0038745	8713	8593	7767	8774	5046	4546	54.889432	68.240845	54.493958	57.270777	40.646852	34.519294	0.163318619	-0.319679971
FBgn0029720	259	281	198	386	221	129	3.225941	4.069773	2.836755	5.060814	3.336217	1.907317	0.828405134	0.111519026
FBgn0030519	6061	5124	4365	7441	6455	6285	175.889701	174.055172	134.661834	228.602617	228.415047	217.805634	0.003045031	0.536226335
FBgn0030518	1415	1232	1227	1353	1389	1234	36.113861	36.194351	33.292645	34.113645	42.669113	38.034958	0.281631243	0.210032117
FBgn0052333	194	185	69	198	80	90	0.842564	0.79427	0.345317	0.710299	0.348582	0.391417	0.781747989	-0.189228316
FBgn0030514	1859	2101	3243	1875	1725	2176	13.729907	17.865547	25.46493	13.707883	15.332731	19.41905	0.613602849	-0.138714942
FBgn0033437	537	426	306	726	426	366	9.158147	8.371003	5.546581	12.25845	8.734421	7.54138	0.328622057	0.386933734
FBgn0030511	385	295	280	588	417	411	5.495507	4.846622	4.253929	8.316294	7.160607	7.095715	0.010516111	0.711062961
FBgn0030510	1366	1459	1878	1566	898	1499	20.292056	27.127506	32.125373	24.531379	15.895784	29.700711	0.712219456	-0.095601815
FBgn0036964	712	605	659	590	594	638	18.115467	17.739849	17.839998	14.869526	18.187054	19.619928	0.788664902	0.058572139
FBgn0036967	2197	2419	3287	2067	1784	2038	30.820505	45.761751	58.839676	34.424154	33.671595	38.9106	0.214924137	-0.25346225
FBgn0019650	311	271	147	318	82	66	1.891356	1.832813	0.911219	1.85696	0.573475	0.466963	0.435928186	-0.583374919
FBgn0036962	233	379	209	496	195	4	2.751623	5.150475	2.621726	5.789737	2.765322	0.055089	0.881376425	-0.184163786
FBgn0033431	566	773	612	976	558	651	9.706958	15.255902	11.156062	16.550209	11.514574	13.485353	0.326909434	0.291800911
FBgn0036969	10126	21204	4382	9455	2927	0	200.589966	483.581635	92.254021	185.347	69.772392	0	0.511150174	-1.511968773
FBgn0031608	600	715	1448	517	605	585	7.350015	10.176399	19.335867	6.14063	8.962382	8.75182	0.243188232	-0.496771604
FBgn0031609	702	585	884	552	547	571	12.364759	11.675186	16.673671	9.575189	11.304842	12.102131	0.427983836	-0.19644566
FBgn0034988	1842	1372	1471	1366	1236	1375	27.680569	23.729134	23.491991	20.317705	22.351246	24.955133	0.734155596	-0.065540016
FBgn0034989	2957	3114	4057	2719	2283	2521	17.1863	20.840656	25.070948	15.637148	15.972618	17.704561	0.114171133	-0.261192513
FBgn0010228	2548	1622	1636	2692	1508	1531	61.539859	44.779129	41.51434	62.667706	45.306297	46.250578	0.685933648	0.118392413
FBgn0031600	1215	1091	1236	1149	1110	1142	32.222473	33.288891	34.84853	30.153183	35.404423	36.572697	0.483140484	0.114407158
FBgn0010226	44077	29239	20982	60327	39456	26674	610.343606	474.393541	314.717965	823.00183	648.169497	445.69965	0.109139754	0.557573792
FBgn0010225	9648	7918	6586	12753	6299	9856	78.326052	73.922113	56.816424	102.627964	61.485245	96.614142	0.12486258	0.391306126
FBgn0031603	395	345	424	431	347	354	16.221006	16.351376	18.563132	17.529551	17.206514	17.610571	0.544721461	0.123214079
FBgn0031604	1364	1482	2135	1268	1244	1367	16.835535	21.050934	28.012236	15.482411	18.476206	20.383307	0.465342169	-0.180875545
FBgn0040102	566	186	292	711	278	477	11.197777	4.235422	6.141279	13.911877	6.61868	11.389953	0.252362765	0.628211705
FBgn0034230	1657	1597	2198	1687	1441	1607	13.100514	14.553349	18.772628	13.351483	13.897903	15.494159	0.85436607	-0.032497773
FBgn0034231	552	475	626	407	516	571	14.627638	14.493787	17.639645	10.682048	16.448286	18.284607	0.880324826	0.047694575
FBgn0037899	5809	5273	6654	6997	5745	5072	172.816727	180.601013	210.4319	206.011261	205.681046	182.316498	0.20488622	0.169316613
FBgn0051739	2988	3190	4944	2422	2373	2884	17.298658	21.279597	30.68556	13.932	16.525055	20.1462	0.174614414	-0.350979182
FBgn0051730	170	195	101	222	130	0	5.739605	7.570428	3.626829	7.428529	5.254555	0	0.841833905	-0.314395965
FBgn0051735	257	409	161	500	214	0	4.336785	7.931515	2.88416	8.384265	4.366909	0	0.921144616	-0.157111874
FBgn0051224	3152	3417	5413	2455	1907	2782	10.53286	12.290952	19.511545	8.396692	7.167905	10.499731	0.033360599	-0.573069147
FBgn0037188	1638	1750	2698	1257	1422	1806	9.937802	12.219111	17.402563	7.544977	10.38475	13.235817	0.424889647	-0.248325025
FBgn0051226	1308	1906	822	2380	752	0	77.694324	130.447769	51.834266	139.607231	53.46703	0	0.874785631	-0.329517013
FBgn0051221	760	455	357	490	138	150	4.015577	2.764677	2.000822	2.557617	0.875847	0.95164	0.128237286	-0.928286814
FBgn0043900	2372	2646	4966	1748	1607	2373	12.09985	15.54206	26.93705	8.823745	9.863101	14.629914	0.080914417	-0.613766953
FBgn0051223	444	459	581	412	389	471	8.031618	9.558779	11.165036	7.380963	8.459689	10.305251	0.859310105	-0.046896512
FBgn0026576	5194	4983	4985	3313	3011	3823	57.121624	62.803103	57.998858	35.940347	39.667559	50.555061	0.01510422	-0.410117128
FBgn0026577	1703	1890	3289	1386	996	1424	4.26474	5.447984	8.837578	3.433493	2.999501	4.308611	0.02787262	-0.684356488
FBgn0037182	4480	4420	5363	4117	3891	4270	40.991044	46.477829	52.472644	36.535531	42.132116	47.426151	0.772144183	-0.042383288
FBgn0037185	860	984	1478	716	757	1005	11.002668	14.496221	20.116379	9.071747	11.660517	15.538424	0.481608011	-0.235195173
FBgn0037184	715	833	1144	718	708	728	10.942957	14.647584	18.618433	10.862149	13.012044	13.437374	0.594738279	-0.144209459
FBgn0026570	685	495	696	528	396	498	12.680787	10.363918	13.462389	9.470212	8.74924	10.855646	0.31202243	-0.232652607
FBgn0037186	1078	1047	1008	552	339	490	12.479207	13.489882	12.463825	5.913036	4.676927	6.73647	4.91E-06	-1.035201278
FBgn0260855	4036	3697	4303	3707	3491	4022	53.248991	56.13525	60.335122	48.370766	55.41307	64.088544	0.616932442	0.072592232
FBgn0260857	1284	1176	1121	1133	874	1038	38.878132	43.383078	39.182885	33.817904	31.796026	38.519693	0.64605346	-0.076514593
FBgn0260856	707	788	773	508	523	569	18.931335	24.313585	22.025337	13.450129	16.861189	18.401911	0.168864375	-0.331095637
FBgn0000346	1311	1188	847	2282	875	880	9.764218	10.188586	6.706298	16.816745	7.83798	7.915911	0.380566019	0.369248662
FBgn0260859	1333	1304	1387	1162	1047	1114	27.247711	30.673698	30.121675	23.496264	25.745531	27.497036	0.454962639	-0.1091623
FBgn0260858	1929	1986	2593	1712	1620	1798	30.200914	35.782875	43.137085	26.520922	30.512875	33.993919	0.382470519	-0.167740847
FBgn0032612	178	159	167	251	166	122	2.422913	2.470313	2.420972	3.357617	2.729462	2.000692	0.55311958	0.238041467
FBgn0031517	3184	2341	1667	3264	2544	2657	44.481777	37.641975	24.759005	45.13097	42.772892	44.853523	0.176028296	0.387773547
FBgn0039431	433	376	440	476	295	318	1.3291	1.326489	1.435678	1.444807	1.089448	1.178826	0.834765213	-0.051257585
FBgn0039430	3530	3198	3390	4046	2200	2422	28.089986	29.289398	28.680452	31.880994	21.055931	23.279079	0.66561559	-0.088809428
FBgn0032111	94	169	133	349	182	0	4.078753	8.456375	6.128988	15.049297	9.528654	0	0.751636844	0.507960477
FBgn0032110	167	293	117	320	122	0	2.169874	3.976596	1.458295	4.02802	1.72651	0	0.831778988	-0.339402157
FBgn0032115	108	208	114	301	161	0	2.874853	6.319607	3.208688	7.934463	5.067047	0	0.910502127	0.180148341
FBgn0032117	751	1096	690	1381	606	297	13.522622	22.151944	12.533998	25.113865	12.743331	5.290575	0.907061603	-0.066177349
FBgn0032116	1250	560	1031	1163	716	791	8.613422	4.439013	7.550506	8.003691	5.936577	6.580957	0.841102206	0.070173639
FBgn0046999	270	186	150	346	187	168	9.230312	7.328478	5.448801	11.703519	7.692839	6.906498	0.469503932	0.337727315
FBgn0037765	2220	1937	1266	1627	1181	895	56.715397	56.971313	34.3624	41.12402	36.291515	27.632404	0.217360137	-0.412094405
FBgn0037764	1227	1251	639	963	753	528	31.296556	36.760876	17.334156	24.308605	23.118263	16.26181	0.407722046	-0.338422961
FBgn0037761	165	114	117	164	114	119	3.810551	3.033117	2.882147	3.766152	3.172563	3.318159	0.690978546	0.15647072
FBgn0037760	2678	3121	4908	2011	1823	2570	10.982113	15.324652	22.91731	8.123109	9.267856	13.081931	0.06014927	-0.560385024
FBgn0037763	11103	10850	6920	9822	7954	5389	260.567871	293.137238	172.607407	228.102005	224.640671	152.778687	0.554601293	-0.175499853
FBgn0037762	5535	3173	3613	3841	3735	2943	136.427048	90.020012	94.663719	93.680687	110.801117	87.631935	0.840046091	-0.053485177
FBgn0039511	1111	1948	786	2609	907	0	21.455219	43.327374	16.129053	49.88129	21.094511	0	0.965706192	-0.09059974
FBgn0036587	1261	287	690	2058	632	1466	12.87873	3.370488	7.526168	20.948004	7.779558	18.311895	0.087183103	1.032437103
FBgn0011239	172	346	129	343	133	0	2.6462	6.902609	2.587437	5.83807	2.587495	0	0.802274674	-0.400062364
FBgn0036580	1417	1111	1415	1290	1408	1637	50.1054	45.224796	53.211014	45.159203	59.923965	69.953094	0.168696476	0.322745502
FBgn0036581	1007	764	967	1100	976	1036	38.41272	33.643124	39.039307	41.493913	44.911739	47.693078	0.041495638	0.35675009
FBgn0036589	2932	932	1128	1983	1127	1623	119.548172	43.725761	48.863876	80.020828	55.296604	79.933228	0.868909116	0.079005291
FBgn0032805	471	269	337	595	486	361	8.337724	5.476803	6.35087	10.431501	10.360055	7.72917	0.097148094	0.58453588
FBgn0032803	378	158	121	655	238	352	6.589929	3.163146	2.241622	11.321859	4.996883	7.425206	0.093337972	1.039046483
MSTRG.15174	1106	281	2286	698	429	447	8.325035	2.429622	18.291977	5.199919	3.885604	4.058745	0.126093737	-1.037017584
FBgn0032801	1131	739	665	1018	984	765	24.336101	17.569814	14.739396	21.129886	25.250191	18.995196	0.353288061	0.294616465
FBgn0032800	206	190	177	282	120	191	1.462009	1.557091	1.339735	1.985675	1.025795	1.640516	0.675887463	0.174147347
FBgn0032809	97	67	32	779	258	52	2.444225	1.938166	0.856641	19.471275	7.840418	1.571746	0.009015994	2.536669825
FBgn0004552	165	106	92	194	117	113	7.072759	5.195696	4.190401	8.236156	5.994233	5.84598	0.452530546	0.363396036
FBgn0050178	110	163	63	300	90	6	3.638449	6.191641	2.197439	9.815367	3.58091	0.234895	0.823348438	0.271026295
FBgn0050172	152	101	87	190	90	79	6.994622	5.26889	3.749457	8.772239	5.052648	4.317674	0.726619346	0.198065319
FBgn0050177	177	251	126	430	155	0	2.655093	4.337715	2.011527	6.393208	2.790046	0	0.936532652	0.127607755
FBgn0263316	1180	930	912	1236	709	766	5.741637	5.206327	4.715235	5.949257	4.151491	4.500089	0.940460728	-0.018988629
FBgn0020509	3077	4900	1682	4005	1311	0	147.715866	270.83728	85.810532	190.287628	75.737511	0	0.702206626	-0.828538048
FBgn0020508	4954	3164	2429	1990	2546	3619	134.188904	98.65686	69.939049	53.326946	82.989502	118.440399	0.645147872	-0.181712798
FBgn0020506	0	0	0	192	131	585	0	0	0	2.813361	2.332271	10.479115	3.57E-12	10.86468894
FBgn0020503	6419	6123	5678	6293	4128	2840	54.627218	54.119974	43.611314	54.07965	43.261711	26.478394	0.228542395	-0.323172619
FBgn0052203	1038	1942	574	1456	749	2	20.764765	44.736584	12.195704	28.831577	18.028294	0.029827	0.641550681	-0.626232089
FBgn0052202	280	323	461	264	255	329	10.453168	13.881769	18.285997	9.748652	11.443778	14.820024	0.684088983	-0.147060067
FBgn0052201	105	231	92	124	48	0	1.351053	3.438137	1.26221	1.580969	0.746698	0	0.417924208	-1.271998137
FBgn0030101	2037	2407	2262	2973	1571	1168	37.033249	50.340421	43.703972	53.481645	34.350307	25.672949	0.73535479	-0.112906022
FBgn0053859	195	222	392	230	322	374	9.080503	11.907092	19.409464	10.606449	18.075346	21.058594	0.407982227	0.400322319
FBgn0053858	34	30	108	37	71	87	0.750204	0.766262	2.569334	0.806205	1.910353	2.35061	0.633057357	0.419357241
FBgn0032873	1209	1070	1720	928	911	1181	12.373918	12.609459	18.715177	9.402607	11.222425	14.60076	0.433156857	-0.21890526
FBgn0053855	32	35	121	41	76	86	0.712953	0.899029	2.891143	0.908881	2.048803	2.313846	0.692315024	0.346690334
FBgn0038943	57	47	27	76	32	58	1.670778	1.584619	0.828665	2.207664	1.120277	2.056663	0.51668266	0.462295797
FBgn0024556	7312	5506	6287	6647	6285	6484	97.486688	84.562702	89.124684	87.659751	100.851361	104.378001	0.185916797	0.197181591
FBgn0053850	217	272	478	253	315	430	10.106467	14.595099	23.655237	11.654452	17.631489	24.189604	0.61795091	0.246080518
FBgn0053853	166	207	377	195	241	309	7.729348	11.102508	18.6689	8.991958	13.476241	17.36064	0.70876013	0.190775564
FBgn0024555	3336	3217	4686	2459	1946	2249	14.711229	17.319291	23.937302	10.164726	9.906907	12.715615	0.001140098	-0.588025022
FBgn0035461	1171	1422	1309	1854	1079	664	17.120787	23.938463	20.348953	26.833941	18.985928	11.721557	0.990767143	0.004374915
FBgn0035462	377	427	713	377	406	633	3.806796	4.972713	7.661662	3.770941	4.940774	7.732086	0.827929984	0.094285369
FBgn0035464	2249	2209	3237	1762	1962	2064	23.205734	26.30721	35.479528	17.998344	24.374979	25.682674	0.358563931	-0.222840616
FBgn0035469	855	760	939	933	726	836	36.169186	37.004049	42.247574	39.078142	36.955041	42.725757	0.393915949	0.129649627
FBgn0020647	4356	3930	4453	5445	3533	3491	18.847661	19.680103	20.51417	23.788173	18.853673	18.344671	0.453852808	0.115267317
FBgn0033602	346	382	227	399	118	234	5.72799	7.28868	3.989886	6.546052	2.352237	4.687551	0.641617278	-0.252535711
FBgn0033603	895	993	569	1151	626	486	9.369329	11.971223	6.318066	11.926799	7.886112	6.136004	0.986460255	-0.007145272
FBgn0266848	2650	2696	4156	1745	1458	1917	19.919689	22.407503	32.604681	12.449172	12.65323	16.809658	0.003000934	-0.716984125
FBgn0033607	2338	2533	4168	1521	1651	2221	17.874558	22.204736	33.735275	11.435742	15.167086	20.4575	0.086872663	-0.552814074
FBgn0033605	329	214	304	359	305	291	13.798024	10.303888	13.517659	14.872478	15.361156	14.707198	0.233283197	0.344209319
FBgn0261816	148	217	101	423	184	0	5.371467	9.072747	3.888838	15.231898	8.059077	0	0.783987457	0.44209204
FBgn0028415	330	1230	245	756	376	0	31.460571	135.078979	24.789825	71.324867	43.121857	0	0.695069958	-0.632831012
FBgn0033609	1480	1357	1580	1295	917	1124	9.481116	10.353957	11.270381	8.562878	7.501504	9.081202	0.073011139	-0.247855169
FBgn0028412	609	898	494	1160	367	0	10.550819	17.917102	9.171578	19.769046	7.552231	0	0.823042864	-0.348737254
FBgn0028411	997	785	1192	767	931	884	43.323244	39.281199	55.094929	32.954687	48.777771	46.487503	0.970811971	-0.010066379
FBgn0261811	5575	5261	7825	3428	4416	5588	18.932928	20.616853	28.368292	11.518987	18.096817	22.967359	0.347727266	-0.275487828
FBgn0031713	2346	2154	2173	3050	2347	2086	33.626026	35.543934	33.118523	43.267208	40.487476	36.130451	0.041874782	0.318665858
FBgn0266363	54	133	27	86	27	0	2.967286	10.499263	1.599755	4.718483	1.807158	0	0.593794682	-0.905970019
MSTRG.13600	70	85	27	92	30	0	1.951242	2.736476	0.749159	2.50686	0.936188	0	0.747625389	-0.538867357
FBgn0044050	135	89	51	48	66	61	4.109939	3.128709	1.656513	1.445158	2.413537	2.225178	0.489747008	-0.468715494
FBgn0024889	5413	5297	5885	4738	4522	4557	53.611401	60.391285	61.951851	46.43306	53.891796	54.521122	0.452024019	-0.093209161
FBgn0005355	1394	1170	1789	1108	1213	1356	20.075638	19.397429	27.394251	15.794635	21.024586	23.607212	0.832092403	-0.053919663
FBgn0034477	225	576	200	653	211	0	2.563871	7.579313	2.420948	7.393879	2.901977	0	0.907298441	-0.187633123
FBgn0024887	895	734	1347	873	759	701	14.158216	13.366942	22.650698	13.673334	14.457209	13.396015	0.537706603	-0.173987915
FBgn0024330	1036	968	1634	1069	909	1167	14.628399	15.228933	23.146003	14.331731	14.17142	19.43238	0.908819517	-0.031625727
FBgn0035607	105	119	152	359	163	242	0.643211	0.841695	0.994823	2.187431	1.202216	1.797611	0.00589887	1.155353432
FBgn0035600	36884	27862	22621	40663	31892	25105	569.223182	488.552514	365.450751	612.456455	584.471521	459.240953	0.198693189	0.311023237
FBgn0263763	410	314	305	3	2	0	26.598467	23.46772	21.039412	0.128585	0.081431	0	4.40E-19	-7.53739844
FBgn0035608	164	342	150	394	187	6	2.962005	7.137414	2.882519	7.065371	4.079155	0.111323	0.934311398	-0.098058565
MSTRG.2316	4938	4930	4380	6772	3581	3776	46.71067	53.688347	44.039936	63.394417	40.767178	43.158024	0.62253741	0.114100605
FBgn0031711	2613	2213	3082	2219	2283	2390	38.811653	37.490877	49.110504	31.785268	40.898445	43.634453	0.934110852	-0.01561236
FBgn0003721	60054	42581	35781	83405	55254	49191	771.39448	625.830994	469.348645	1220.099905	985.585123	801.052012	0.018785385	0.582353737
FBgn0030607	1235	1121	1616	838	932	1229	15.312362	15.992066	21.285278	10.275261	13.902567	18.395231	0.465192463	-0.214808035
FBgn0052100	445	815	975	713	613	761	4.711471	9.937136	10.980336	7.478833	7.815034	9.738212	0.862068791	0.0665221
FBgn0052103	4661	4071	4978	6627	3561	3682	30.612835	31.953179	35.121462	42.507998	27.037633	28.990248	0.478956274	0.15235736
FBgn0052104	682	569	882	362	413	553	4.16254	3.99505	5.716445	2.183029	3.028474	4.073103	0.156230731	-0.489493087
FBgn0052106	79	159	79	142	29	0	0.398674	0.922993	0.424112	0.706737	0.170841	0	0.590166339	-0.880694236
FBgn0052107	71	47	127	303	168	65	0.411911	0.313582	0.790752	1.767472	1.186362	0.454834	0.09075194	1.270837063
FBgn0025681	2613	2506	3618	2649	1972	2394	14.366828	15.851685	21.111311	14.412178	13.029669	15.88008	0.404585965	-0.151763265
FBgn0052109	609	545	611	657	554	592	13.303867	13.697099	14.183348	14.211783	14.54998	15.623638	0.237256362	0.195547925
FBgn0025683	23656	17865	16145	20993	13016	13039	190.912937	166.062095	138.430387	167.855608	126.413893	127.225117	0.474072352	-0.153618512
FBgn0025682	3692	2490	2695	3992	3591	3391	53.077512	41.219269	41.17221	56.935864	62.201407	58.896653	0.016751235	0.475273213
FBgn0025684	2047	1886	2375	1824	1829	2100	25.502012	27.045059	31.45228	22.48263	27.414349	31.605486	0.805484759	0.046519216
FBgn0054051	659	1612	470	996	544	3	19.672774	55.461286	14.922745	29.456224	19.540167	0.079048	0.554889245	-0.767756693
FBgn0039863	1538	1724	2419	1408	1082	1205	6.025147	7.776494	10.074542	5.464688	5.101323	5.705076	0.040286309	-0.456815054
FBgn0040658	467	382	324	550	489	416	10.143683	9.573735	6.311461	9.788819	10.401808	9.11005	0.106903492	0.470937137
FBgn0262547	905	1742	335	1202	521	0	51.379436	113.875198	20.171597	67.520851	35.586533	0	0.636211283	-0.750437475
FBgn0026015	1213	1458	2132	1809	1627	2148	9.068098	12.606883	17.223614	12.810943	14.245691	18.600008	0.166058265	0.394721438
FBgn0043470	3694	2613	2218	2758	2647	2788	89.222061	72.660423	56.948475	65.923927	76.953995	81.360573	0.659183773	0.112602761
FBgn0030270	186	117	229	298	205	257	7.885426	5.159787	10.220508	12.533456	10.436791	13.507554	0.074172994	0.6838315
FBgn0040877	52	43	26	72	23	26	1.026522	0.963846	0.531202	1.403086	0.537702	0.618549	0.913356657	0.089977304
FBgn0053843	41	45	131	72	108	108	0.909607	1.157718	3.127326	1.581248	2.91872	2.915478	0.399495878	0.629368129
FBgn0034563	127	227	107	290	60	16	4.02779	8.684291	3.721482	9.565581	2.415792	0.662639	0.765920834	-0.313666371
FBgn0040651	76	144	45	190	107	4	3.585336	7.811473	2.25123	8.862912	6.05318	0.206233	0.839015275	0.255010774
FBgn0265003	3743	4025	5188	3398	3046	3863	34.623083	43.510494	50.969638	30.925024	33.45869	39.07206	0.430795068	-0.156217587
FBgn0265002	214	158	72	113	47	42	0.671882	0.570556	0.240114	0.350686	0.175762	0.157342	0.151673634	-1.036683009
FBgn0041709	3980	6245	8552	3333	4461	10554	68.103905	123.02829	155.545441	56.440712	91.869377	218.187454	0.740097165	0.167882141
FBgn0003187	2283	2909	3655	2144	1826	2428	16.015184	23.515903	27.318217	14.797478	15.451284	20.642219	0.227287067	-0.297937989
FBgn0003189	3129	2612	3595	3427	3434	2950	10.217376	9.798506	12.465674	11.051528	13.467872	11.659824	0.153585218	0.250079255
FBgn0037978	910	764	780	951	632	790	9.754734	9.51263	8.970822	10.179639	8.117194	10.355932	0.59662092	0.102793535
FBgn0037979	1119	1265	1551	1366	981	1072	6.368271	8.287823	9.381915	7.693644	6.715201	7.369303	0.808003969	-0.047428726
MSTRG.3047	465	414	424	114	82	102	7.380718	10.364173	9.628768	3.031748	1.734701	3.420853	3.28E-13	-1.972296167
FBgn0037972	47	43	25	114	38	70	1.010746	1.19838	0.55944	2.473841	1.030511	1.828627	0.143080114	1.052870344
FBgn0037973	637	481	384	1674	1125	1447	12.940008	11.253449	8.294933	33.682114	27.507534	35.537033	7.05E-09	1.647834004
FBgn0037974	30	45	25	507	508	416	0.583977	1.020339	0.521912	10.051995	12.239135	10.06412	5.55E-20	3.993604472
FBgn0037975	0	0	0	1061	883	892	0	0	0	20.340622	20.582447	20.877066	1.07E-24	12.48879306
FBgn0037976	357	314	245	429	361	230	5.180733	5.310382	3.751436	6.248069	6.366036	4.047875	0.434768509	0.305049611
FBgn0000578	1413	1084	1789	1066	775	1030	7.472132	6.658771	10.450227	5.549182	4.962883	6.757609	0.084758212	-0.408412026
FBgn0000579	69210	62654	64050	73850	64352	58788	813.287265	852.054995	807.629972	832.243663	887.703843	827.791595	0.112280912	0.170548523
FBgn0053841	234	283	480	254	335	418	10.916609	15.151315	23.754156	11.684627	18.763649	23.530092	0.647265751	0.216121143
FBgn0000577	40	56	43	66	12	20	0.322996	0.529127	0.372028	0.539811	0.117135	0.190563	0.63056451	-0.441976891
FBgn0000575	2309	1941	2365	1282	873	1044	25.918247	25.076555	28.211634	14.23232	11.792162	14.157122	2.08E-10	-0.892219196
FBgn0259739	963	1398	624	1930	827	6	19.379974	32.407536	13.355632	38.458809	20.04269	0.133591	0.966339671	-0.052456405
FBgn0037063	2028	1796	2107	2100	1904	2130	42.062555	42.86653	46.608869	42.773804	47.615635	53.59943	0.112209558	0.219928332
FBgn0038903	289	198	331	258	282	282	12.50667	9.865996	15.224651	11.038488	14.689644	14.78428	0.568867154	0.197596352
FBgn0259730	1409	1313	745	998	1060	921	21.042536	22.566637	11.821046	14.740364	19.050482	16.612404	0.874730089	-0.056238173
FBgn0259734	2084	2413	4466	1969	1865	2582	9.576412	13.79593	21.870285	9.273768	8.664191	13.939299	0.398199547	-0.294296434
FBgn0259735	1945	1756	2651	1458	932	1373	6.173101	7.117752	8.612763	4.54649	3.368186	6.092285	0.010587843	-0.594734518
FBgn0259736	2856	3251	2507	4666	2131	2075	12.256785	16.203751	11.544911	19.773054	10.798059	10.77499	0.639444159	0.151555152
FBgn0039600	2484	2372	2765	2446	2219	2411	15.684337	17.397351	19.173196	15.295849	17.363667	18.647716	0.628472678	0.063184651
FBgn0039601	853	993	1674	1080	928	1033	9.119699	12.217347	19.030394	11.429567	11.944616	13.339534	0.910459434	-0.035213636
FBgn0039602	635	713	967	472	389	611	3.554539	4.599857	5.756528	2.61655	2.622338	4.133611	0.135462692	-0.479874392
FBgn0039609	64	67	85	126	48	33	0.684378	0.823895	0.966935	1.342489	0.613514	0.418568	0.953144928	0.041975812
MSTRG.8906	574	524	735	299	290	241	11.265907	11.857021	15.349998	5.813536	6.856044	5.723253	0.00027397	-0.967874711
FBgn0031452	902	1191	2120	644	595	880	11.980697	18.219765	29.945688	8.468012	9.508971	14.131861	0.047501761	-0.805511674
MSTRG.8901	47	152	68	69	13	0	1.428091	5.379608	2.196543	2.076624	0.472352	0	0.298496001	-1.704433293
MSTRG.8908	477	478	254	302	374	157	5.001925	5.549422	2.638724	2.820985	4.469863	1.810178	0.493718127	-0.37344933
FBgn0030724	5626	4408	4526	5714	4914	5538	93.573839	84.53865	80.123625	94.153433	98.363012	111.489889	0.034878094	0.317534453
FBgn0030725	81	139	56	217	56	6	0.917703	1.830803	0.670452	2.459092	0.768975	0.069629	0.973377716	0.040206808
FBgn0030720	2617	2360	3448	2288	2370	2438	22.951958	23.824371	32.14674	19.856176	25.016336	25.834759	0.755595499	-0.063864502
FBgn0030721	161	214	122	310	138	5	1.932025	2.95957	1.556538	3.699223	1.995865	0.068325	0.956989452	-0.063806332
FBgn0030722	62	110	51	146	68	1	1.417828	2.899719	1.238467	3.322966	1.866667	0.016351	0.993462899	0.011459046
FBgn0030723	289	225	216	326	125	150	2.524073	2.25948	2.005422	2.820416	1.309649	1.578892	0.720839674	-0.168619403
FBgn0011327	3335	3682	4782	2340	2518	2768	57.512586	73.781221	88.110428	40.079329	52.229561	57.244783	0.047342846	-0.446981736
FBgn0050042	5231	2820	2722	8232	4775	5336	141.192871	87.610321	78.094406	219.894455	155.096085	174.021637	0.003544263	0.910479512
FBgn0034152	3445	6741	1966	6791	3566	2	164.4909	371.875708	99.798155	312.314856	196.083787	0.060961	0.926675153	-0.168733425
FBgn0011638	5625	4540	7512	4908	5091	5777	83.512604	77.600296	118.558716	72.10704	90.952911	103.626244	0.912404193	0.024904995
FBgn0029903	2592	2667	4833	1988	1803	2416	10.273786	12.169509	20.355533	7.744446	8.596783	11.567458	0.091055026	-0.516494931
FBgn0029906	657	675	861	692	638	630	9.200146	10.887449	12.825989	9.591756	10.762931	10.661982	0.96471906	0.009291946
FBgn0029905	1352	1592	2666	1088	1092	1417	12.321237	16.708673	25.83581	9.810265	11.976886	15.601903	0.17859069	-0.453775995
FBgn0051030	961	898	600	1117	459	431	13.216219	14.219848	8.764199	15.209246	7.59386	7.165143	0.664484439	-0.19263787
FBgn0051036	57	59	42	123	39	45	0.393792	0.46966	0.301861	0.838434	0.317108	0.373449	0.503625397	0.478813761
FBgn0262966	84	89	88	236	55	11	4.618814	5.652359	5.183315	12.923905	3.661199	0.710741	0.810237649	0.258476387
FBgn0262962	153	129	175	167	158	171	5.672312	5.479897	6.862048	6.124845	7.046284	7.634974	0.375855863	0.294636992
FBgn0038491	1052	850	1189	807	974	979	17.019637	15.88323	22.538419	13.090828	17.373179	20.134802	0.913383824	0.028566408
FBgn0052845	73	78	50	92	48	15	0.847632	1.046881	0.613359	1.061083	0.665791	0.207659	0.750452135	-0.275481246
FBgn0050342	679	703	1006	655	722	888	13.05282	15.547358	20.563122	12.459768	16.698223	20.622772	0.715766025	0.111870908
FBgn0050343	30	34	56	38	40	44	0.606217	0.812036	1.251133	0.786971	1.015272	1.065235	0.751340998	0.209749162
FBgn0050344	4144	2293	2213	4001	2170	3074	44.391815	28.267893	25.195185	42.412376	27.96563	39.776455	0.455676128	0.239275729
FBgn0050345	979	640	786	1111	606	699	10.15558	7.641867	8.658648	11.400215	7.555562	8.760339	0.598724836	0.148505015
FBgn0050349	3593	2869	4356	2889	3199	2884	41.030823	37.715744	52.87212	32.638756	43.962852	39.786968	0.699641582	-0.08186605
MSTRG.8989	48	37	9	240	334	284	0.45985	0.418765	0.082466	2.330962	3.964209	3.374843	7.71E-06	3.363514256
FBgn0052847	156	191	92	273	153	3	4.909106	6.919593	3.052196	8.507888	5.783246	0.114193	0.967017494	0.052017034
FBgn0032849	1142	1015	1437	843	933	964	34.248094	34.784111	45.192191	24.901283	33.551716	34.552762	0.397706094	-0.204561137
FBgn0027505	2401	3210	2195	4211	1742	1079	12.72282	19.580544	12.364103	22.079926	11.104673	6.907754	0.893402022	-0.063043866
FBgn0027506	3572	3627	5603	4009	3011	4112	26.224084	30.647655	43.721803	29.127988	26.601801	36.476225	0.886746038	-0.032403427
FBgn0027507	2718	2774	4203	2016	2076	2564	24.058799	29.077381	41.069628	17.359734	21.793708	28.070952	0.16998698	-0.356389817
FBgn0027500	3937	5107	9972	2606	3109	5405	24.561775	36.683331	66.138535	16.086357	23.345184	40.741737	0.201265559	-0.569529455
FBgn0027503	1066	1185	2201	1000	821	1356	4.53202	5.801976	9.725959	4.074128	4.174127	6.976771	0.423310825	-0.303888617
FBgn0038830	886	885	985	990	860	919	30.39698	34.942265	35.917747	33.599239	35.488365	38.106903	0.259416772	0.172457743
FBgn0266064	15174	14250	15946	18553	13824	16498	137.002284	149.642751	154.71701	165.230149	150.092912	180.516799	0.000951124	0.265914935
FBgn0027508	1435	1597	2345	1494	1198	1731	6.0117	7.707008	10.445792	6.195162	6.04113	8.759535	0.688820955	-0.109268091
FBgn0052418	823	655	1015	711	719	776	19.884083	18.230585	26.07592	17.001083	20.899378	22.645271	0.973520122	0.008311231
FBgn0036465	296	353	172	509	200	0	7.237324	9.919544	4.464089	12.306098	5.878328	0	0.922199801	-0.154196981
FBgn0052225	472	402	191	531	302	190	8.393944	8.223618	3.59507	9.334261	6.443624	4.079221	0.923778872	0.054463823
FBgn0005612	1362	1354	1423	1335	653	1009	10.205432	12.280386	11.089094	9.121771	5.772162	7.980035	0.192337852	-0.331226792
FBgn0037518	318	232	251	397	251	336	4.839019	4.057043	4.052315	5.972177	4.597181	6.173126	0.129551876	0.448814378
FBgn0030239	1984	1427	1378	2217	1866	2004	53.850811	44.595261	39.757217	59.564209	60.970261	65.731949	0.015714025	0.510066152
FBgn0053861	37	34	116	47	80	85	0.831597	0.864994	2.762407	1.03606	2.152496	2.295906	0.616346745	0.412349063
FBgn0037512	136	383	133	301	134	0	1.715726	6.434516	1.895123	4.228307	2.026607	0	0.737607826	-0.537324825
FBgn0037513	1783	1060	965	1848	1853	2127	30.119577	20.606953	17.320162	30.903278	37.667576	43.412003	0.013186205	0.791128138
FBgn0030230	131	140	83	168	42	53	0.893836	1.1441	0.701439	1.137198	0.339823	0.508612	0.623996467	-0.358268638
FBgn0037516	74	225	76	137	45	0	2.071996	7.375231	2.272548	3.725813	1.454543	0	0.530714215	-1.019371964
FBgn0037517	779	703	610	960	752	630	9.605753	9.976045	7.989265	11.717306	11.162831	9.381683	0.206685144	0.313512724
FBgn0030234	1813	1232	974	1518	1255	917	34.097378	26.797495	19.657872	29.112266	28.698326	20.632824	0.9272752	0.030734382
FBgn0037515	1189	818	920	1393	907	1163	18.529399	14.486225	15.03124	21.868418	16.876831	20.813233	0.078897106	0.39667609
FBgn0085232	211	138	202	256	196	214	9.034801	6.796041	9.202597	10.871334	10.1009	11.088539	0.169534185	0.440552446
FBgn0085233	50	68	32	124	51	0	2.323357	3.651834	1.583257	5.790646	2.826204	0	0.866414283	0.280977039
FBgn0085237	172	173	138	364	158	160	10.380806	12.011491	8.860216	21.791695	11.450172	11.678879	0.199143261	0.607474562
FBgn0033457	988	922	1270	927	786	889	21.139438	22.557988	21.856859	19.544954	19.313769	23.081826	0.536240559	-0.118627124
FBgn0033454	1356	1285	1731	1330	1392	1272	12.35298	13.476685	16.769186	11.9961	15.260313	13.998531	0.808998825	0.049975055
FBgn0033453	1338	1149	1958	1529	936	1229	21.728466	21.954258	34.729341	24.33143	18.841648	25.07266	0.675804045	-0.108599404
FBgn0033451	1550	1083	1301	1344	1405	1708	29.964579	24.108997	26.731922	25.715578	32.68507	39.896442	0.145127766	0.36390087
FBgn0033450	212	162	284	134	193	257	4.558692	4.014456	6.499188	2.848673	4.997847	6.672494	0.941208465	0.036788436
FBgn0015919	192	136	146	223	140	105	1.018078	0.830508	0.82416	1.17219	0.896412	0.672286	0.784097424	0.12199575
MSTRG.416	90	172	54	149	67	4	2.250742	4.965883	1.420933	3.694522	2.023706	0.101926	0.701565039	-0.467790572
FBgn0040735	304	140	128	910	279	357	18.230959	9.665281	8.123994	54.074459	20.111528	25.900175	0.010922739	1.536251228
FBgn0040736	1522	1056	1485	6297	1528	2051	102.093294	87.312445	115.871194	446.888275	128.829386	173.725186	0.004207348	1.37203085
FBgn0040730	55	26	25	71	48	36	2.007305	1.103145	0.95827	2.569864	2.11902	1.593765	0.344161966	0.696068514
FBgn0040732	6933	5446	4870	6776	4465	4867	180.223324	162.885961	134.266189	174.30793	139.703002	152.594043	0.812475373	0.04663732
FBgn0040733	124	112	72	316	56	132	14.300602	14.870575	8.827369	36.288723	7.79655	18.485933	0.292401691	0.781087642
FBgn0038261	88	37	38	107	46	108	1.002893	0.477172	0.46147	1.214919	0.636829	1.498375	0.254352665	0.825611666
FBgn0051694	8040	7022	8561	7880	6227	5965	70.064178	70.450165	79.300034	67.953468	65.30278	62.804756	0.465501151	-0.073828521
FBgn0051697	227	363	162	401	148	18	7.936895	14.625458	6.014705	13.882474	6.228311	0.756776	0.72449827	-0.355848548
FBgn0038262	203	162	191	240	162	176	2.24379	2.065652	2.244373	2.632108	2.153673	2.35985	0.484148556	0.209206745
FBgn0051690	189	107	72	203	75	56	1.338184	0.866895	0.537093	1.421019	0.632479	0.470987	0.952897752	-0.043711824
FBgn0051693	230	493	220	499	160	3	2.468012	6.132039	2.508151	5.388418	2.05323	0.038863	0.709977363	-0.477246525
FBgn0038266	200	361	190	205	70	0	2.704237	5.635833	2.730627	2.740849	1.135547	0	0.357545295	-1.406238903
FBgn0038541	50	48	25	93	37	37	0.346692	0.347213	0.144607	0.638857	0.249169	0.245715	0.480951584	0.538246792
FBgn0035022	2873	1169	713	3748	1346	1726	109.737946	51.4035	28.933825	141.661377	61.840977	79.666138	0.274216623	0.629896013
FBgn0005585	21488	20361	24413	23514	20156	23333	340.760845	373.538807	412.325897	369.345882	383.619747	446.733017	0.080579618	0.184701537
FBgn0036391	432	321	249	286	172	136	2.3634	1.97383	1.463045	1.556242	1.106818	0.921295	0.159646768	-0.622987601
FBgn0036397	1046	1017	1555	782	951	1274	10.498043	11.832541	16.479603	7.468997	11.092751	15.173001	0.837615751	-0.070154551
FBgn0036396	381	527	873	267	309	415	6.469334	10.315065	15.767812	4.488204	6.31976	8.516787	0.157208389	-0.651193292
FBgn0036395	268	361	770	151	178	337	7.099772	11.022782	21.741377	3.947349	5.686081	10.807312	0.15813552	-0.863894929
FBgn0036398	2238	2470	3945	1775	1164	1619	4.064464	5.134039	7.617437	3.170138	2.544714	3.531174	0.005028067	-0.763403154
FBgn0035025	1220	1438	2354	1032	1232	1519	11.929924	16.190023	24.476927	9.987947	14.496726	17.947081	0.556615611	-0.209983262
FBgn0039946	308	315	337	241	241	277	3.115653	3.674406	3.628917	2.417246	2.930894	3.380647	0.561869417	-0.165097808
FBgn0030215	113	211	118	336	111	2	3.726639	8.097313	4.180838	11.110424	4.427135	0.064434	0.9609341	0.065205233
FBgn0038547	84	140	175	59	42	39	0.898298	1.718771	1.960615	0.599254	0.50863	0.478843	0.014659624	-1.360499776
FBgn0033755	2365	1901	2704	2088	1698	2381	20.547251	19.009029	24.969334	17.946888	17.744732	24.992678	0.989636475	-0.002682188
FBgn0051961	994	1104	1670	839	821	1064	16.942468	21.741271	30.417712	14.322706	16.919444	22.058403	0.349091401	-0.284793908
FBgn0051960	73	142	49	71	37	0	2.458362	5.543153	1.75712	2.384134	1.494197	0	0.441632566	-1.224378411
FBgn0286898	3842	4096	5492	3668	3099	3684	19.160179	23.467501	29.152288	18.046057	18.561758	22.141153	0.293150519	-0.191695475
FBgn0267337	95	120	52	114	41	29	0.462065	0.708112	0.278895	0.550852	0.237043	0.159237	0.564277082	-0.463184379
FBgn0267336	2243	1862	1916	2159	765	865	5.220412	4.995626	4.54473	5.007696	2.123515	2.398848	0.139784305	-0.563844304
FBgn0267330	7202	6017	5504	6864	6893	6345	113.040463	109.888894	92.586613	106.313165	129.617741	121.370686	0.132116257	0.272979599
FBgn0004181	30258	60916	17817	52523	33346	0	492.854385	1132.65979	304.52388	844.361359	655.876663	0	0.913391581	-0.267341721
FBgn0265784	2214	2218	2672	1730	1246	1463	18.195526	21.553368	24.216817	13.862902	12.663157	14.895835	0.000175736	-0.520986407
FBgn0031980	18901	14223	17319	23433	20952	18381	948.075777	821.460841	921.908039	1165.203528	1263.605271	1114.390507	0.000468716	0.48471124
FBgn0021967	9157	7456	6202	11981	10114	7193	313.982101	295.425873	226.935436	407.940392	417.590797	298.070946	0.035678602	0.513948668
FBgn0032843	255	574	219	385	180	29	2.926355	7.589046	2.674616	4.378544	2.477937	0.393278	0.413730065	-0.757015297
FBgn0262623	384	1278	284	1019	440	0	34.481113	132.093674	27.043949	90.119432	47.259307	0	0.812501462	-0.382667467
FBgn0264785	4345	4142	5895	4171	3347	4017	39.859419	44.553726	58.145965	39.143438	38.035289	40.966747	0.376412918	-0.148994164
FBgn0029506	9769	7211	7774	10400	7988	6946	161.167961	136.949428	136.316759	169.776059	158.598294	138.440638	0.278059802	0.189784748
FBgn0030217	349	221	370	267	331	393	2.882756	2.100753	3.244819	2.178386	3.290658	3.922987	0.484091368	0.276567406
FBgn0267252	9160	8531	5361	12245	4261	5377	78.83473	110.557167	44.60752	145.082044	74.615025	87.213842	0.960701509	0.019084007
FBgn0267253	129	98	52	102	26	18	0.704318	0.614575	0.301176	0.546903	0.165344	0.117584	0.340133315	-0.872006028
FBgn0023506	834	1023	1692	917	687	828	11.092408	15.661412	23.922262	12.058963	10.993641	13.306242	0.24494243	-0.377621982
FBgn0023507	8654	8059	5668	13134	8880	6922	105.396204	112.762788	73.272966	157.702712	129.741917	101.952693	0.065203643	0.504496536
FBgn0023508	1875	2167	3171	1819	1545	2181	11.69237	15.555462	21.020037	11.22505	11.591908	16.428576	0.458341074	-0.204118848
FBgn0053995	5427	4870	5310	4673	4103	4361	48.415326	51.29104	49.392614	41.602432	46.655542	46.828796	0.410283206	-0.081696687
FBgn0053993	76	60	93	120	58	73	0.724262	0.655593	0.937485	1.128948	0.663484	0.840313	0.595408462	0.272537355
FBgn0035851	1313	1242	2235	978	948	1341	9.434941	10.276147	17.072638	6.953016	8.194503	11.645914	0.274123348	-0.362567151
FBgn0035850	2943	2484	3217	3021	1978	2191	31.647132	30.906454	37.315043	32.233307	25.655723	28.966553	0.447710453	-0.112869942
FBgn0035853	3615	3203	3766	3405	3350	3425	56.8089	52.494057	56.461848	49.691163	55.483259	57.685008	0.393991285	0.119186927
FBgn0035855	260	546	169	675	231	5	4.451624	10.778922	3.067102	11.45266	4.757105	0.083776	0.957417868	-0.067495203
FBgn0035854	568	430	531	480	499	515	10.634871	9.258028	10.583768	8.891769	11.267644	11.66463	0.552399498	0.147300674
FBgn0035857	225	423	194	630	228	0	2.983002	6.452042	2.73411	8.265906	3.628591	0	0.964917534	0.07021276
FBgn0261529	262	549	285	645	224	0	1.246678	3.011122	1.439145	3.037407	1.279347	0	0.852598494	-0.293254374
FBgn0033616	911	1010	1705	792	736	1016	11.064162	14.114516	22.014278	9.520921	10.75746	14.90096	0.336989983	-0.326992669
FBgn0028622	2206	1293	1059	2871	1565	1739	27.684958	18.645123	14.080529	35.852352	23.716758	26.3846	0.109809314	0.572540899
FBgn0261804	111	110	86	135	67	16	0.36877	0.419577	0.303402	0.441509	0.267525	0.062973	0.649394638	-0.396293343
FBgn0032492	150	356	186	438	170	0	3.378131	9.239836	4.436625	9.751786	4.610535	0	0.930863651	-0.138534227
FBgn0001248	24261	20235	21626	35346	26787	28029	324.447066	312.717683	305.296183	465.237071	428.057631	451.436235	2.92E-10	0.604655912
FBgn0032494	6317	5535	3167	6215	4165	4008	160.131264	161.153853	85.295302	155.524089	127.169434	122.679878	0.818904594	0.07233113
FBgn0032495	879	1336	534	1241	734	427	12.838939	22.467844	8.284021	17.941639	12.893024	7.528495	0.859242026	-0.093997885
FBgn0032499	1224	1167	1648	1245	1056	1167	11.191732	12.254079	15.983811	11.263609	11.593517	12.857579	0.7989766	-0.048894417
FBgn0001247	3210	3259	3739	2927	2568	2811	21.462797	25.091568	26.578432	19.365938	20.663715	22.707043	0.304377871	-0.130052806
FBgn0032840	398	420	193	463	194	219	3.731807	4.543839	1.921549	4.298909	2.191279	2.482243	0.839683651	-0.108831211
FBgn0053196	2953	1712	1469	2602	1353	1142	0.951313	0.634901	0.503063	0.829404	0.524337	0.444543	0.720408373	-0.141127342
FBgn0030280	389	596	174	1009	390	0	17.48534	30.838942	8.317245	42.693208	21.098053	0	0.845379231	0.314399882
FBgn0053191	291	470	153	544	152	0	4.329758	8.052837	2.407843	8.000214	2.721626	0	0.817296538	-0.371305035
FBgn0053192	84	74	88	605	51	131	7.012455	7.092077	7.819567	50.191734	5.141908	13.218083	0.056747098	1.720387115
FBgn0053193	1249	1123	1821	1123	1097	1235	12.856566	13.319795	19.929132	11.457074	13.604219	15.379843	0.707454772	-0.095304256
FBgn0023479	6159	6209	5266	1190	675	645	30.521313	35.148865	27.023775	11.630076	7.834453	6.974775	1.56E-28	-2.684077103
FBgn0015039	3243	2752	2140	4513	2945	4352	44.733547	43.702362	31.378489	61.605175	48.888729	72.533897	0.005491683	0.685302163
FBgn0053198	436	311	402	384	286	403	12.034901	8.206487	13.099176	8.73123	9.574175	13.647789	0.806220567	0.068343624
FBgn0053199	8941	7244	7628	9290	6860	5592	171.925419	157.365093	152.786335	172.554184	164.26807	128.165733	0.914007837	0.019849665
FBgn0005638	140	122	106	128	58	100	1.153793	1.156777	0.924657	1.041273	0.570203	0.995092	0.631944184	-0.232889281
FBgn0005636	190	168	98	160	81	57	1.405929	1.292333	0.692554	1.056569	0.647791	0.461047	0.412633326	-0.504284393
FBgn0005632	5814	5963	9335	4588	3970	6033	14.514156	17.18191	23.811714	11.326594	11.877082	18.193937	0.186608176	-0.352767747
FBgn0005633	63080	33909	25869	79770	51063	42445	1401.564449	868.706239	610.169699	1752.806656	1364.69376	1138.938915	0.073933201	0.636234059
FBgn0052820	294	559	264	786	278	5	3.314476	7.272307	3.150451	8.785405	3.778992	0.054796	0.986727882	-0.020663521
FBgn0259927	634	603	476	508	191	170	1.637435	1.793049	1.369387	1.302012	0.592501	0.530653	0.071368534	-0.882706818
FBgn0259923	1466	1089	1229	1175	738	920	12.169	10.747842	10.847815	9.812575	7.358477	9.513901	0.191735575	-0.266984947
FBgn0259922	143	184	86	215	126	2	4.897036	7.263454	3.11247	7.270985	5.16939	0.082946	0.889157732	-0.180529765
FBgn0015038	261	226	145	377	265	214	3.419067	3.404027	2.015642	4.88758	4.173505	3.387181	0.183681628	0.574999773
FBgn0003068	275	290	268	389	185	331	1.401141	1.70467	1.450687	1.960959	1.13337	2.045221	0.490183575	0.253088906
FBgn0037008	694	557	702	686	653	626	14.195557	13.109925	15.265896	13.889357	16.069069	15.454737	0.353662096	0.183125776
FBgn0083968	1815	1205	1300	1441	1606	1364	78.013885	59.594551	59.368099	61.267673	83.038315	70.839661	0.416850978	0.21179003
FBgn0031855	230	190	135	198	109	134	1.941871	1.862106	1.23651	1.69511	1.106659	1.372487	0.653117383	-0.200126718
FBgn0040777	9522	8215	8108	10347	6795	7175	102.974349	102.255335	93.186622	110.732477	88.43929	93.679431	0.696774924	0.057623279
FBgn0260653	3926	2003	1609	5536	2320	2562	39.503829	23.639426	17.051411	54.649394	26.357617	31.552851	0.179594244	0.583668001
FBgn0028331	8604	8878	12230	8443	6221	7641	61.3045	75.541246	99.144508	58.193486	52.249539	66.609295	0.132022434	-0.250825205
FBgn0083966	351	703	224	564	284	0	8.271467	19.110399	5.598448	13.168976	8.054208	0	0.735155283	-0.5322522
FBgn0261553	2626	2347	3154	1657	1113	1542	11.307699	11.948624	13.918078	6.437042	5.27522	7.348681	2.79E-05	-0.754696332
FBgn0261552	3909	3999	3081	4375	1685	1236	15.989621	21.782439	12.869107	20.537972	9.155368	4.168916	0.249841984	-0.499297409
FBgn0261550	3062	3307	3450	3305	2351	2366	19.197783	23.433021	21.49	21.956605	17.649854	15.029573	0.320873769	-0.142163375
FBgn0261004	1114	1484	2523	1080	1061	1694	8.035271	12.328556	19.349804	7.711895	9.213223	14.7634	0.573031833	-0.22792516
FBgn0261555	845	727	799	1129	596	530	5.354852	5.29028	5.38084	7.094109	4.446083	4.060375	0.855456109	0.056780798
FBgn0261554	3979	4066	4879	3750	2885	3444	17.301186	20.793134	22.666767	16.282626	15.051124	18.612251	0.12673855	-0.197049318
FBgn0285943	314	643	384	663	390	0	3.039362	7.163946	3.9489	6.350537	4.538457	0	0.865532644	-0.263233036
FBgn0030013	3776	2562	3136	3187	1994	1835	70.423596	54.132649	62.382133	59.284588	43.977676	41.318882	0.213744878	-0.28699344
FBgn0028646	7103	5969	6840	5738	5219	6002	58.498982	56.617031	59.795745	47.036694	52.578847	61.353486	0.648983469	-0.059459504
FBgn0259705	869	568	621	564	633	569	20.672073	15.551405	15.694428	13.266504	18.122152	16.34552	0.898691994	-0.037860966
FBgn0028647	853	1015	1766	786	720	1017	4.262857	5.840437	9.378744	3.88616	4.326296	6.139709	0.35174024	-0.342004737
FBgn0038467	3440	3073	3547	3412	3518	4509	33.792088	34.755913	37.038013	33.166977	41.589878	53.517044	0.07836929	0.366221649
FBgn0035146	1086	1238	860	1181	980	879	11.356887	14.902226	9.56175	12.226293	12.335356	11.109175	0.759522986	0.081184551
FBgn0035145	2078	2170	3583	1756	1887	2498	8.671589	10.430271	15.901983	7.256599	9.480672	12.600488	0.611427303	-0.158964009
FBgn0035144	617	652	379	521	280	198	5.01911	6.106662	3.27914	4.194726	2.737076	1.947023	0.198777367	-0.611939869
FBgn0038463	1598	1368	1585	2046	1450	2206	18.565012	18.297297	19.568134	23.529615	20.271961	30.965935	0.014983103	0.487089347
FBgn0038462	829	797	980	1268	1138	1352	15.600345	17.652782	19.708704	24.079066	26.464673	31.418554	0.00015169	0.700277338
FBgn0038461	2210	1722	2040	1399	1343	1316	42.778727	38.106415	41.908667	27.03858	31.432335	30.936634	0.020130153	-0.383177061
FBgn0038460	613	439	330	818	541	561	16.884526	13.940581	9.662886	22.226828	17.907738	18.636045	0.077317688	0.617155424
FBgn0085397	81	43	69	100	49	59	0.379714	0.2301	0.347152	0.468021	0.276573	0.332253	0.66632044	0.250861831
FBgn0038469	3156	5317	7861	2681	3258	10406	33.402987	64.97789	88.716	28.118164	41.478449	132.950127	0.729243897	0.203484595
FBgn0024897	275	189	111	536	153	181	2.952247	2.331666	1.262634	5.69978	1.977488	2.347236	0.299891681	0.680411232
FBgn0067779	1519	1741	2613	1364	1096	1319	8.766852	11.644786	16.165296	7.909157	7.678128	9.185447	0.070093313	-0.46635662
FBgn0036708	306	536	197	633	270	0	7.803053	15.743214	5.328549	15.973002	8.271275	0	0.924281104	-0.150776353
FBgn0085390	667	837	517	985	428	184	2.456714	4.171189	2.391473	3.951464	1.955798	0.807937	0.676908416	-0.255212386
FBgn0031918	348	181	113	498	464	386	7.355211	4.40312	2.531244	10.411414	11.795066	9.850618	0.019909668	1.234607533
FBgn0034439	572	381	383	791	511	461	4.044482	3.096248	2.875771	5.536564	4.346799	3.93771	0.091547755	0.544760209
FBgn0031914	4998	5572	3976	5472	3208	5762	66.684226	87.868922	57.781369	72.366669	52.859187	95.775989	0.639156165	0.129509175
FBgn0034435	1043	2143	1116	2201	732	4	7.387657	17.673637	8.461208	15.564899	6.25821	0.027569	0.690184162	-0.511657592
FBgn0034436	3507	2436	3075	3289	2956	2787	27.747281	21.463138	25.493963	24.854322	28.262564	26.030363	0.304233322	0.174311406
FBgn0034437	360	142	174	210	240	220	2.98576	1.35482	1.534371	1.722339	2.390147	2.200975	0.732817422	0.178015742
FBgn0031910	368	677	678	1085	816	266	6.400859	13.567337	12.537152	18.680231	17.080074	5.586565	0.42442817	0.46317915
FBgn0034432	11369	9953	9978	9100	7659	8200	126.643612	125.622745	116.351547	99.003801	93.212868	104.550568	0.131099663	-0.163890184
FBgn0031913	9900	5923	7011	7435	5969	8211	193.939911	133.584915	145.989105	144.134186	140.713181	194.320938	0.692649522	0.092102764
FBgn0039503	134	242	137	305	124	0	3.069344	6.365777	3.335125	6.894187	3.407605	0	0.899429878	-0.200924097
FBgn0033715	573	758	1248	503	740	768	15.841752	24.144051	36.750778	13.774704	24.647045	25.67879	0.722260571	-0.153856489
FBgn0038725	302	387	238	373	192	105	2.065715	3.047656	1.663552	2.461209	1.5782	0.81852	0.520532251	-0.367306099
FBgn0017581	13420	14819	17734	15181	7945	9302	49.571763	63.078679	71.855621	55.480996	35.131096	41.456161	0.079647725	-0.369424332
FBgn0038720	1417	1061	982	2262	1025	1594	10.831207	9.332375	8.009208	17.426836	9.568789	15.412569	0.041944163	0.625717072
FBgn0038721	2163	1870	2229	1381	1247	1336	12.859829	12.534244	13.76813	7.644972	8.438699	9.06974	0.000309399	-0.488815632
FBgn0038722	1606	1940	2895	1536	1363	1672	20.287439	28.21524	38.875595	19.198038	20.716932	25.527075	0.250254492	-0.318896632
FBgn0038723	1566	1416	1428	1563	1806	1824	28.8027	29.994034	27.915691	28.443964	39.976471	40.540543	0.058963582	0.417022634
FBgn0030530	1217	1391	2305	1149	1046	1588	10.085197	13.4736	20.409755	9.493619	10.384985	16.096203	0.575401134	-0.192997553
FBgn0039500	100	61	56	70	42	49	1.582454	1.098526	0.939934	1.087297	0.792542	0.939419	0.621821554	-0.285713423
FBgn0052319	66	122	41	251	101	9	1.239197	2.657132	0.807508	4.70751	2.304409	0.183564	0.543525677	0.70578222
FBgn0036948	59	61	57	181	438	167	1.025222	1.218783	1.035884	3.102377	9.142545	3.500221	0.00023557	2.36693247
FBgn0030536	269	417	226	685	225	0	4.869583	8.690061	4.343402	12.262122	4.900882	0	0.980060997	0.039669798
FBgn0030539	2214	869	508	773	626	1088	65.767906	29.718517	16.039827	22.720842	22.379349	39.031494	0.54534945	-0.358463339
FBgn0039507	1455	1674	2093	1527	1145	1402	11.882761	15.740046	18.170191	12.345065	11.242901	13.830408	0.328702803	-0.197485559
FBgn0019982	3160	2341	2146	3784	2800	2602	72.313232	61.587479	52.209492	85.491836	77.057138	71.797026	0.058228133	0.416159513
FBgn0019985	255	153	233	126	154	213	1.233975	1.025571	1.234715	0.979177	1.176643	1.64276	0.701806678	-0.179603724
FBgn0052313	119	152	84	217	105	7	3.713532	5.42659	2.760388	6.657757	3.928883	0.248802	0.977127872	-0.031965397
FBgn0036941	270	495	205	484	230	0	5.004667	10.576258	4.034534	8.90263	5.137149	0	0.808631863	-0.380537216
FBgn0063670	728	469	584	803	702	683	27.05931	22.083943	26.055516	27.604455	31.814873	31.895818	0.0538823	0.467772775
FBgn0010808	7056	5610	5248	6951	5272	4937	172.635117	158.000046	136.476089	168.28891	155.226395	145.929047	0.6072888	0.091005961
FBgn0036702	4835	4518	4767	4566	3606	4119	36.210091	38.766888	38.023003	33.963353	32.686432	37.300313	0.660047025	-0.039908724
FBgn0010803	2848	2537	3347	2246	2678	2711	38.907162	39.908463	48.609108	30.360126	44.039089	44.749203	0.985265679	-0.004091128
FBgn0036703	196	372	151	480	180	0	3.959704	8.644217	3.226843	9.591511	4.371541	0	0.959824488	-0.080634981
FBgn0035612	434	118	107	466	480	384	2.34972	0.723218	0.604503	2.490001	3.13193	2.572068	0.073261936	1.196347507
FBgn0015320	3280	3122	4267	2507	2106	2300	37.780132	42.545839	55.144233	27.971766	29.240153	32.031523	0.003049317	-0.456558701
FBgn0031620	210	512	205	434	159	0	1.58462	4.462168	1.651146	3.24979	1.444252	0	0.701392305	-0.607278851
FBgn0010750	1676	1832	2503	1670	1649	1959	21.737574	27.337422	34.501159	21.051316	25.77518	30.620555	0.974568814	-0.007644741
FBgn0031626	351	730	324	818	342	0	4.039379	9.678343	3.962628	9.324406	4.732198	0	0.886210107	-0.225157146
FBgn0031627	660	485	279	656	224	205	5.680032	4.801588	2.54757	5.586833	2.310815	2.122293	0.607948311	-0.304581705
FBgn0031628	191	139	190	185	177	168	3.040406	2.514855	3.187942	2.858757	3.34813	3.133092	0.533956691	0.204065574
FBgn0035610	48	53	46	52	48	37	0.37123	0.474051	0.383202	0.396727	0.44981	0.344951	0.920173918	0.056775235
FBgn0032023	193	162	111	248	92	147	2.752383	2.664654	1.67989	3.509977	1.571069	2.532163	0.745673234	0.173746335
FBgn0038097	86	153	52	249	108	0	2.676675	5.49172	1.781824	5.901019	3.197392	0	0.833929022	0.346383742
FBgn0038095	90	55	30	921	163	111	1.201553	0.840323	0.425715	12.210452	2.620839	1.794495	0.002076742	2.812656512
FBgn0038092	146	110	44	134	53	27	1.829358	1.589724	0.584769	1.67055	0.828757	0.41016	0.644258519	-0.404463
FBgn0039357	671	535	597	586	518	498	14.245913	13.068652	13.479761	12.30721	13.229564	12.763604	0.986269404	-0.003417264
FBgn0002856	552	1035	297	652	334	0	29.557751	62.424842	16.479032	33.845915	21.124638	0	0.574358833	-0.873933167
FBgn0002855	4353	9410	2383	5035	2475	0	104.498032	260.078949	60.811848	119.602089	71.491753	0	0.635358122	-1.052111134
FBgn0032474	3167	3826	3983	4437	2537	2747	45.108514	62.684673	60.383816	61.415826	44.114262	47.897894	0.850232857	-0.040734466
FBgn0038098	1611	1090	1401	1362	2241	2867	14.150414	10.654422	11.828041	11.686522	23.135133	29.401692	0.024665652	0.867003156
FBgn0038099	2239	1830	2262	1216	1859	2384	27.382734	25.768923	29.403746	14.717261	27.368551	35.23473	0.977103475	-0.010024882
FBgn0265272	72	150	59	188	75	0	2.4457	5.911567	2.12831	6.355054	3.079601	0	0.975800843	-0.049846384
FBgn0031451	200	366	172	550	244	50	3.170373	6.729609	2.917703	8.694883	4.679135	0.96368	0.762965195	0.260828036
FBgn0265271	183	358	137	455	124	0	3.060592	7.116815	2.206866	7.372618	2.413976	0	0.89786516	-0.207740617
FBgn0265276	680	451	574	620	366	171	2.830058	2.344411	2.751863	2.561654	1.911627	1.287261	0.396295513	-0.427397354
FBgn0265274	2592	1933	1904	2206	1868	2154	27.910531	24.00117	21.800404	23.523078	24.20792	28.018457	0.540725296	0.119780941
FBgn0031322	1505	1302	1015	1712	1130	936	18.840525	18.822912	13.54651	21.294763	17.012848	14.19155	0.683322658	0.119780847
FBgn0262686	123	33	77	71	145	89	8.55053	2.59688	5.666342	4.876744	12.126584	7.410732	0.418882561	0.621035434
FBgn0031321	412	341	474	408	358	346	6.043728	5.762495	7.394345	5.922309	6.314306	6.122126	0.900666097	0.029208471
FBgn0264002	165	153	175	234	144	132	1.293381	1.372356	1.59567	2.039986	1.360333	1.392181	0.597540599	0.190778546
FBgn0264001	118	61	40	62	28	23	0.251199	0.14815	0.14225	0.128473	0.071343	0.057591	0.298274726	-0.839537451
FBgn0264006	141	68	75	189	36	91	0.359964	0.186827	0.182556	0.432311	0.098033	0.415975	0.747046008	0.249392313
FBgn0031327	1122	670	667	1711	713	1325	11.574638	7.650247	6.701641	17.622768	8.098298	16.643165	0.053148551	0.741030907
FBgn0032471	338	904	422	950	254	0	1.935582	5.970286	2.569112	5.394867	1.749765	0	0.778022873	-0.448043406
FBgn0261992	36	64	31	137	67	0	1.63118	3.34612	1.468782	6.159376	3.641664	0	0.674214649	0.707144782
FBgn0040384	4105	3533	3793	2898	3289	3135	54.1053	51.417718	52.176441	37.011999	50.820754	49.652287	0.550259789	-0.112747371
FBgn0036031	454	880	385	895	311	10	3.690291	8.388986	3.395845	7.285905	3.115465	0.08782	0.690012464	-0.459390893
FBgn0031457	1055	847	1182	1142	846	1038	13.11014	12.059256	16.886067	14.102988	12.840674	15.68921	0.447709003	0.137598451
FBgn0040383	2002	1405	961	2779	1911	2588	37.062654	29.981658	18.615905	51.152663	42.502518	57.979752	0.007197278	0.885953822
FBgn0040382	5393	4678	4778	6613	3831	4366	58.286679	58.200005	54.868315	70.730394	49.842297	56.984494	0.443279015	0.13531831
FBgn0051206	413	650	338	936	355	0	11.254837	20.363766	9.783139	25.249837	11.649594	0	0.966322893	-0.066286281
FBgn0051207	722	453	385	1668	888	853	19.879639	14.35268	11.269376	45.448639	29.405806	28.382875	0.001012516	1.257226241
FBgn0051204	472	784	337	1059	451	0	6.633085	12.696171	5.030797	14.738789	7.634316	0	0.988925836	-0.021839468
FBgn0031456	795	631	1366	752	634	803	5.163693	4.693027	9.386805	4.786946	4.928275	6.297348	0.633277844	-0.166400509
FBgn0040389	978	903	1031	764	893	1025	34.44115	36.739445	38.667232	26.730799	37.909353	43.817743	0.796822088	0.067063507
FBgn0040388	1049	1277	2593	949	1066	1355	5.308134	7.906667	14.911288	5.189186	7.171074	8.971031	0.408126883	-0.346689874
FBgn0051200	1379	943	719	1543	589	672	34.650688	27.266684	19.188147	38.367321	17.806398	20.392101	0.980717468	-0.010654255
FBgn0051201	254	124	104	259	183	110	1.694817	0.951979	0.732872	1.707528	1.470455	0.881272	0.568871975	0.340731611
FBgn0037163	1686	1301	1263	2593	1234	924	16.743259	14.873582	13.322793	25.472416	14.740478	11.077999	0.46733484	0.276790647
FBgn0031459	4147	3058	3071	3695	4261	3612	169.939694	144.338313	134.298726	150.750582	209.816822	178.261536	0.123918635	0.352322837
FBgn0026592	1438	1128	743	1662	762	644	22.18573	19.901671	12.22771	24.860916	14.24519	11.989261	0.998453237	-0.000849744
FBgn0026593	1355	998	1105	1938	1813	1321	20.315329	17.086639	17.611962	28.739423	32.409198	23.874854	0.002533809	0.720605527
FBgn0037167	235	170	105	457	364	923	5.405517	4.486585	2.568845	10.408851	10.09376	25.682817	0.000670713	1.942782093
FBgn0030398	46	30	26	355	91	124	1.265575	0.970511	0.768851	9.842498	3.056872	4.189214	0.000290947	2.569235174
FBgn0037165	81	54	50	86	71	39	1.862251	1.417856	1.208564	1.972794	1.973109	1.086083	0.70649916	0.236682335
FBgn0037164	222	244	131	381	134	164	4.08641	5.187284	2.571581	6.946912	2.962064	3.643033	0.62830173	0.27558138
FBgn0026598	1759	1662	3528	1246	1314	1809	10.052202	10.956749	21.420948	7.020621	9.033818	12.457151	0.21097751	-0.471178072
FBgn0030394	67	76	6	97	40	87	1.157481	1.498999	0.108585	1.658272	0.823748	1.804999	0.530106235	0.685907979
FBgn0037169	96	217	103	205	145	0	2.724545	7.103792	3.10515	5.746258	4.944557	0	0.922809034	-0.155076133
FBgn0030396	1987	2086	2450	2144	1822	2034	19.830767	23.963032	25.991507	21.177256	21.878067	24.523388	0.755266463	0.045471179
FBgn0030391	1635	1541	2278	1187	1003	1277	23.463799	25.422829	34.75567	16.861377	17.301717	22.174908	0.031209274	-0.479175909
FBgn0025865	2914	2687	3750	2995	2203	2696	27.734381	29.436324	37.926382	28.198933	25.223288	31.00625	0.616389117	-0.08067563
FBgn0025864	3811	3808	6479	3710	2914	3225	12.809006	14.52116	23.49115	12.193712	11.710331	13.04996	0.145770486	-0.346567607
FBgn0025866	2842	2706	3879	2464	1763	2434	15.757123	17.493484	23.276173	13.507085	11.722843	16.457633	0.092272698	-0.336271671
FBgn0000320	897	500	597	791	595	633	6.336328	4.147793	4.447208	5.528853	5.312793	5.389884	0.545160462	0.181011387
FBgn0016983	5751	5000	7186	4456	5130	5847	41.724419	41.770572	55.316649	31.99929	44.797745	51.247617	0.910426372	-0.025647219
FBgn0016984	3229	3555	6003	2945	2528	3872	21.451127	27.763944	42.839467	19.842618	20.515005	31.863024	0.380534844	-0.270810928
FBgn0036118	342	297	370	359	331	328	12.171972	12.187252	13.998615	12.652056	14.182207	14.087365	0.423788713	0.184487483
FBgn0033842	669	574	711	528	491	516	9.291816	9.176663	10.495245	7.261013	8.204457	8.660372	0.369014782	-0.175107317
FBgn0039291	669	642	819	527	520	491	19.174623	21.170761	24.946611	14.949053	17.9147	16.977777	0.175387785	-0.294507033
FBgn0033844	6792	5574	6608	6035	4758	5361	61.804404	58.411011	63.548837	54.299621	51.841175	58.686677	0.467552604	-0.068492766
FBgn0033845	1673	2352	4709	1361	1326	2562	12.553994	20.294005	37.795591	9.712609	11.995544	23.457207	0.259542635	-0.538131095
FBgn0033846	1601	1888	3671	1284	1302	1547	10.625372	14.508486	25.977771	8.535447	10.3663	12.358348	0.100257598	-0.601698023
FBgn0036520	165	278	108	448	139	13	3.607238	6.645195	2.453043	9.515691	3.797315	0.191071	0.887032065	0.157747424
FBgn0039417	833	879	1220	806	793	915	13.801818	17.354246	21.893908	13.648853	16.196126	17.630704	0.869130219	-0.042129644
FBgn0039411	176	137	117	211	88	86	0.97098	0.876063	0.686091	1.148419	0.587742	0.690938	0.928552532	-0.048605485
FBgn0039413	167	147	58	297	128	5	3.157007	3.20056	1.171046	5.571228	2.913809	0.092164	0.821504386	0.277497783
FBgn0030320	2211	2569	4613	1670	1862	2637	13.916252	18.784092	31.106489	10.472169	13.96718	20.181301	0.268594162	-0.409988734
FBgn0037707	1915	1729	2723	1427	1534	1889	32.13773	33.399696	48.575031	23.699015	30.976303	38.298801	0.454908564	-0.2024231
FBgn0037705	1527	1355	1569	928	482	550	6.291081	6.852521	6.546418	3.771521	2.542322	2.477662	2.15E-05	-1.048503669
FBgn0037115	199	419	187	562	196	13	2.158873	5.248835	2.160597	6.060671	2.569922	0.16119	0.98475961	-0.021181369
FBgn0037703	390	344	446	391	402	487	3.154316	3.204211	3.832734	3.127295	3.91197	4.758227	0.288686313	0.299497817
FBgn0037702	3695	3621	5348	3455	3311	4540	18.443728	21.267733	28.978517	17.441756	20.507691	28.063325	0.936805233	0.01950155
FBgn0036135	1397	1144	1311	1386	1247	1145	30.924604	29.142588	30.825457	30.352409	33.208904	30.60144	0.374099946	0.140067968
FBgn0265669	64	51	63	46	101	51	5.044119	4.617768	5.292981	3.572664	9.583053	4.8426	0.590270684	0.371181882
FBgn0037709	1919	1176	1658	1872	1782	1800	25.217594	17.781811	23.152342	24.341583	28.177441	28.569866	0.092642085	0.378469685
FBgn0037708	436	384	378	450	388	358	6.060566	6.139517	5.59311	6.192703	6.499013	6.008548	0.487991681	0.159029436
FBgn0037110	1086	1167	1260	1180	1195	1227	37.033043	45.841305	45.701332	39.831116	49.05006	50.583302	0.279710727	0.209483242
FBgn0037447	1504	1315	851	1959	1171	1061	13.400687	13.486965	8.059712	17.273855	12.554124	11.426911	0.351875597	0.318769909
FBgn0015034	533	612	359	881	610	358	6.912127	9.131824	4.94042	11.313394	9.517633	5.612429	0.342964646	0.4228504
FBgn0037448	231	265	219	337	220	164	1.045112	1.767523	1.349725	1.669576	1.35886	0.978955	0.714265453	0.144432771
FBgn0030329	5875	4532	5747	5776	4643	5687	76.606231	68.021743	79.652338	68.914573	72.869824	89.6273	0.223513994	0.164123132
FBgn0034645	3813	3180	2496	5925	3883	3052	207.864729	198.46875	144.768444	321.309448	254.138181	201.314277	0.040697846	0.574020523
FBgn0004510	1063	1124	1749	729	766	973	13.144127	16.002375	22.997709	8.92685	11.390842	14.542465	0.121304725	-0.485313686
FBgn0004512	1164	1216	1118	1410	1103	985	6.312633	7.592025	6.442905	7.567456	7.198533	6.45261	0.425472313	0.151271478
FBgn0004513	595	413	348	932	426	444	3.308772	2.643806	2.057239	5.127075	2.844952	2.977967	0.199678581	0.529231591
FBgn0004514	116	99	83	181	92	68	0.718648	0.709005	0.544719	1.117452	0.68705	0.512623	0.577193885	0.312442527
FBgn0004047	294948	199385	151975	106360	183213	253383	4543.030545	3544.321758	2491.995943	1611.851135	3393.298401	4708.16642	0.903532794	-0.049333981
FBgn0004516	3344	2640	1807	4429	1856	1660	25.015138	22.738758	14.252774	32.784098	16.677911	14.894731	0.748714239	0.131449181
FBgn0004045	379719	338606	313207	176812	266100	333362	5562.663416	5710.521946	4877.037512	2563.084414	4691.155525	5899.859393	0.477753443	-0.214383433
FBgn0034315	2076	1946	2553	1982	1810	2157	29.823544	32.175922	38.98177	28.173277	31.280258	37.433048	0.862904443	0.03082239
FBgn0004049	1989	2457	3576	1657	1398	2018	11.067775	15.531332	20.871151	9.245415	9.494213	13.632074	0.096965291	-0.486332118
FBgn0034314	907	1050	2005	703	871	1226	13.310591	17.796965	31.425015	10.25326	15.368717	21.790973	0.493650062	-0.297193642
FBgn0050403	553	397	565	355	438	378	10.025594	8.278139	10.878524	6.3554	9.541387	8.262157	0.564238187	-0.179029735
FBgn0050159	2849	2417	2926	2499	2225	2333	45.380332	44.909714	49.957022	39.688353	43.414376	45.675609	0.708017641	-0.044869152
FBgn0050158	177	154	130	288	87	92	1.110897	1.108646	0.8679	1.787442	0.653246	0.692053	0.862819123	0.106519443
FBgn0050404	3127	3146	3805	3290	2542	2429	42.91914	49.836568	55.456986	44.706751	41.88036	40.154419	0.350988594	-0.128473984
FBgn0050154	265	93	80	432	195	217	11.978355	4.827282	3.811259	19.352253	10.629142	11.881706	0.104297008	1.074620999
FBgn0050157	111	109	73	133	99	53	2.577953	2.853243	1.772235	2.998175	2.713507	1.4818	0.872985339	0.094726451
FBgn0031144	870	1041	1403	775	807	894	6.757463	11.531925	12.982831	6.149881	7.337683	8.068171	0.397642378	-0.239432412
FBgn0050151	190	199	231	349	212	177	4.525398	5.449841	5.854225	8.244041	6.081053	5.091392	0.290827178	0.389563504
FBgn0263846	415	211	200	282	57	140	2.46861	1.034979	0.892118	0.784137	0.189229	0.842882	0.312236126	-0.691122003
FBgn0003890	3022	2201	2276	4564	3122	3037	40.852459	34.258724	32.687998	61.052038	50.783334	49.588575	0.000823338	0.665484487
FBgn0003891	5999	5594	7388	5113	3238	3533	15.62546	16.772411	20.452861	13.178291	10.147827	11.115043	0.001056082	-0.525637994
FBgn0003892	294	219	275	241	209	183	1.221896	1.049361	1.21733	0.990104	1.046494	0.918749	0.608852861	-0.14846921
FBgn0003896	102	119	99	119	97	62	0.709627	0.946667	0.725108	0.814309	0.817615	0.518822	0.907939407	-0.056888612
FBgn0015036	887	520	542	844	791	871	11.195731	7.554135	7.266922	10.531235	12.003445	13.283358	0.084821149	0.537459358
FBgn0021796	1760	1736	2556	1498	1401	1851	5.06862	5.754639	7.822131	4.267747	4.854029	6.438229	0.501516797	-0.168584686
FBgn0044030	852	576	652	916	908	763	36.20777	27.468431	29.030424	39.11186	46.983876	39.931354	0.055794959	0.489429405
FBgn0011589	82	56	61	89	24	42	0.350042	0.282754	0.276412	0.379023	0.126264	0.216795	0.719446021	-0.256634096
FBgn0053837	52	39	140	68	104	102	1.156632	0.997212	3.338295	1.49119	2.81014	2.749741	0.531254726	0.473243664
FBgn0053835	221	280	457	256	317	422	10.292327	15.033282	22.657619	11.808393	17.756901	23.744865	0.592486996	0.252507965
FBgn0035449	1707	1492	1729	1543	1228	1428	16.22237	16.320791	17.473513	14.514513	14.040445	16.395081	0.58179586	-0.067302985
FBgn0010292	1944	1693	1875	1609	1885	1661	29.444027	29.524925	30.185061	24.120548	34.368279	30.402887	0.680811081	0.086447915
FBgn0053831	52	46	142	61	90	94	1.149161	1.16957	3.386295	1.356869	2.419829	2.532201	0.732813251	0.251562182
FBgn0035443	644	573	873	477	478	630	6.562097	6.72139	9.457942	4.807784	5.855302	7.753902	0.484080277	-0.213026952
FBgn0035440	1813	1890	2366	1721	1584	1783	25.482754	30.579275	35.343803	23.930346	26.794472	30.275581	0.652557998	-0.081527903
FBgn0035444	1333	1025	1262	1671	1037	1293	33.13186	29.283425	33.588696	41.23297	31.199148	39.428228	0.113309774	0.295649267
FBgn0035445	58	53	39	56	61	38	0.803779	0.85649	0.581595	0.766904	1.017695	0.637946	0.732092484	0.212824125
FBgn0020626	2952	3293	4164	3358	2477	3223	20.90023	26.837654	31.335108	23.526562	21.103077	27.569708	0.832856858	-0.039282423
FBgn0020620	2184	2113	3126	1948	1526	1794	18.733546	20.816131	28.41211	16.565093	15.753449	18.588122	0.096217019	-0.326545883
FBgn0020621	4498	3869	5160	3768	2454	2909	22.060369	21.556077	22.484319	16.670464	13.272814	15.034011	0.004644218	-0.412601133
FBgn0033667	298	130	123	422	214	219	3.092598	1.546656	1.352139	4.334255	2.669434	2.742968	0.165719936	0.767372668
FBgn0033661	2237	1866	2893	1877	1693	1639	3.028583	2.907375	4.161997	2.514674	2.758266	2.680257	0.198499907	-0.249423792
FBgn0033663	23304	21640	25941	21549	22312	27067	296.606323	317.089752	350.949341	271.405304	341.746246	416.210785	0.303349132	0.181972117
FBgn0033668	659	310	252	1093	361	502	5.293952	2.830404	2.112709	8.566133	3.485166	4.874029	0.162348402	0.787315222
FBgn0033669	3214	3164	3022	3687	2638	2463	64.725529	73.143504	64.674344	73.201902	63.636307	60.150874	0.75402586	0.050105061
MSTRG.15267	1901	1106	1086	862	346	1026	10.978877	7.220368	7.0547	4.848202	2.449674	7.080374	0.120480532	-0.728333052
FBgn0001125	13858	11508	12565	17087	14307	21962	202.394131	193.513206	195.046876	246.946694	251.418069	387.438401	0.000979951	0.663378455
FBgn0262478	104	191	47	124	55	3	2.991521	6.33111	1.421758	3.530319	1.899363	0.072075	0.49460332	-0.859725533
FBgn0032399	121	87	113	142	81	109	1.097256	0.743888	0.71298	1.028336	0.804783	1.086246	0.633006324	0.19815865
FBgn0032398	3884	3321	5201	4205	3023	3237	47.457382	46.7183	67.555077	50.849777	44.44595	47.778946	0.651461491	-0.082519061
FBgn0032821	2112	2238	3453	2031	1426	1379	6.291469	7.990369	12.491246	6.384249	5.351603	5.10931	0.030762143	-0.532263658
FBgn0032820	4185	2862	2725	6499	4787	5434	83.403397	65.349746	57.23749	129.012266	114.832563	131.149685	1.20E-05	0.931402301
FBgn0032395	725	692	854	547	473	546	2.575113	2.831405	3.226741	1.921177	2.019454	2.34281	0.057407369	-0.366943806
FBgn0032822	270	265	282	232	212	212	11.344352	12.826903	12.258436	9.640471	10.512383	10.371872	0.560296968	-0.149961321
FBgn0032393	2577	2177	2328	2543	2290	2457	38.652622	37.590508	37.118473	37.742661	41.341068	44.52113	0.123563729	0.210479269
FBgn0032391	403	436	443	352	359	439	5.26353	7.226922	6.684728	4.924938	5.677058	7.19809	0.950732496	0.017627025
FBgn0032390	724	725	1271	584	605	898	19.013274	21.323611	34.587493	15.347157	19.093007	27.690187	0.61723219	-0.189304326
FBgn0003044	3015	3580	6518	1778	2183	3066	16.207541	22.084353	37.055143	9.430044	13.992163	20.025028	0.071658554	-0.698169844
FBgn0035627	466	594	1334	364	431	735	4.922235	7.219781	14.972034	3.801192	5.470077	9.376266	0.425795462	-0.438126181
FBgn0035624	455	429	806	462	441	502	12.102284	13.125013	22.78083	12.167363	14.123754	16.136604	0.819804424	-0.080241216
FBgn0035625	653	492	410	704	308	337	2.005568	1.761221	1.366684	2.189691	1.130792	1.261431	0.828108293	-0.089062241
FBgn0035622	3309	3015	3344	2821	2675	2420	28.678574	30.083403	30.811583	24.200369	27.907509	25.339396	0.375828146	-0.118753518
FBgn0035623	356	105	349	667	164	387	4.01506	1.359249	4.180691	7.454224	2.228295	5.281029	0.285930132	0.718615222
FBgn0035620	1417	1857	1762	2555	1604	1488	17.322365	26.127996	22.895027	30.909653	23.595463	21.975204	0.227836708	0.300065635
FBgn0003041	3312	3680	5793	2554	2730	3657	18.179732	23.638811	32.199765	14.082822	17.591249	24.05101	0.281111495	-0.325863074
FBgn0013720	1720	1509	2166	1813	1219	1394	30.662347	30.991148	41.0453	31.968543	26.142474	29.895446	0.482129335	-0.128159635
FBgn0013726	4851	4633	8155	4072	3620	4840	43.085998	47.609138	79.27248	37.420429	39.391499	52.787091	0.24516749	-0.310081779
FBgn0013725	120	102	83	120	49	41	1.492811	1.45478	1.10226	1.473941	0.737442	0.614527	0.493806422	-0.433750176
FBgn0052113	725	657	834	634	453	415	1.399449	1.460649	1.711987	1.211309	1.052871	0.968905	0.061508259	-0.406599026
FBgn0002023	114	111	107	197	106	90	0.717293	0.805882	0.723657	1.649107	1.074233	0.683983	0.430312463	0.369863747
FBgn0052110	67	79	33	108	56	4	1.10717	1.513764	0.57482	1.784921	1.123094	0.070814	0.992416658	-0.011415494
FBgn0052121	784	740	752	1175	596	425	6.387288	6.945837	6.51414	9.480641	5.845378	4.184601	0.861989523	0.067423169
FBgn0037556	1986	2061	3448	1913	1696	1877	16.223858	19.878549	30.768628	15.498077	16.840583	18.624189	0.29729373	-0.272133819
FBgn0037235	2133	2031	2980	1830	2195	2302	36.57428	40.040375	54.250452	31.003885	45.21955	47.619569	0.946390636	0.017335514
FBgn0028292	1276	1278	1816	1075	979	1445	10.088288	12.646587	17.146897	8.716726	9.815929	15.371333	0.615068322	-0.140606738
FBgn0039259	812	715	827	670	834	762	38.160458	38.683571	41.345371	31.177387	47.186371	43.290466	0.60988606	0.13267291
FBgn0032538	13097	4449	2222	14430	6823	7651	225.967163	88.355865	40.745621	246.361694	141.659866	159.482117	0.253129227	0.675081178
FBgn0001308	4526	4267	6956	4137	3414	5071	27.996513	30.382822	45.73793	25.324137	25.413799	37.892532	0.580934344	-0.140852688
FBgn0039252	3362	3312	4035	3002	3174	3204	27.101679	30.735489	34.575539	23.94389	30.786539	31.197226	0.947936668	-0.0114738
FBgn0039251	1306	1570	2467	1131	1003	1151	16.212527	22.326401	32.668356	14.004291	14.97945	17.336053	0.07299186	-0.525544719
FBgn0039250	624	1286	2248	692	647	1065	5.708607	13.555642	21.881521	6.271529	7.130927	11.78385	0.247269763	-0.603922366
FBgn0039257	445	500	385	519	247	220	0.985385	1.273632	0.90585	1.137893	0.658304	0.586632	0.441761815	-0.320692191
FBgn0032536	496	419	346	688	209	330	3.639499	3.58528	2.65339	5.021127	1.683379	2.924585	0.902301218	0.059165168
FBgn0032535	200	59	91	224	34	151	2.065507	0.693211	0.990728	2.286152	0.415135	1.882478	0.697764641	0.337042525
FBgn0039254	745	661	807	727	610	477	13.723696	14.078623	15.852205	13.354897	13.595804	10.568989	0.584166575	-0.124845868
FBgn0262527	3294	3630	6059	2784	2308	2790	12.842025	16.508108	25.170234	10.647885	10.740828	13.220027	0.039772345	-0.545011549
FBgn0262524	215	246	210	212	173	193	6.819274	8.935131	7.01328	6.639526	6.607762	7.346532	0.845202864	-0.060006368
FBgn0029745	110	151	66	246	95	0	2.305065	3.674638	1.472246	5.130315	2.400152	0	0.944898672	0.112488337
FBgn0029746	846	653	781	836	557	654	1.004772	0.892835	0.986008	0.982477	0.795298	0.938191	0.994858942	-0.001249406
FBgn0029747	79	148	69	220	65	2	0.847878	1.838087	0.783307	2.347657	0.834088	0.016574	0.992371899	-0.012799883
FBgn0260011	457	146	218	1171	245	1339	8.188112	3.010142	4.151718	20.781618	5.278904	29.018543	0.007981275	1.887144277
FBgn0260012	2329	2391	4219	1655	1526	2204	11.462084	13.55285	22.076821	8.062982	9.031415	13.096661	0.085625646	-0.544962842
FBgn0035298	2169	1826	1953	2378	1818	2260	28.159473	27.108742	26.830831	30.391169	28.368614	35.325144	0.049286989	0.279186604
FBgn0264253	157	158	0	7	11	40	4.638415	5.382498	0	0.188253	0.371668	1.426207	0.214845176	-2.273244759
FBgn0286511	2419	2376	2918	1721	1990	2567	11.357328	13.212461	14.768996	8.129327	11.165704	14.78149	0.678560528	-0.108929958
FBgn0286516	4942	5471	7971	4572	2591	3135	20.552885	26.892147	37.569995	18.062162	12.39994	15.360653	0.004073715	-0.69027191
FBgn0037950	113	62	63	206	50	85	1.488312	0.940151	0.886196	2.696522	0.794471	1.331374	0.393095422	0.613843347
FBgn0037956	1654	1203	1033	1656	1001	1013	12.517416	10.469628	8.293274	12.437637	9.120142	9.232894	0.851371116	0.054097221
MSTRG.3062	12	11	20	300	171	140	0.06157	0.068166	0.127915	1.928867	1.146286	0.943983	7.08E-12	3.970917159
FBgn0037955	3468	2984	3003	3354	3090	3007	52.469436	52.123415	48.638976	50.678769	57.572699	56.194406	0.240193788	0.166680369
FBgn0037958	853	728	1539	645	780	852	7.869213	7.733785	15.092797	5.882808	8.65851	9.493216	0.510649002	-0.251237292
FBgn0085489	111	150	113	257	69	4	3.558698	5.551889	3.853949	8.168369	2.648076	0.124528	0.909836512	-0.138382784
FBgn0039265	2654	2367	2690	2379	2283	2211	59.655574	61.514567	64.637548	53.010443	61.633713	60.113471	0.964051905	0.006087378
FBgn0067905	31	31	37	203	43	58	3.197276	3.599451	4.034164	20.706022	5.232405	7.113086	0.034920572	1.695489541
FBgn0039628	957	929	601	730	344	389	20.453959	22.851265	13.638838	15.423512	8.824677	10.022424	0.091912597	-0.651666552
FBgn0259711	424	356	549	542	415	497	10.733011	10.358074	14.756684	13.566814	12.629342	15.186244	0.236837122	0.298303807
FBgn0259716	507	372	437	540	333	310	5.609558	4.738885	5.137227	5.908133	4.434533	4.142284	0.974990815	-0.009278098
FBgn0259714	345	262	248	451	203	207	2.511891	2.197302	1.918469	3.25385	1.780037	1.821003	0.762383481	0.129133055
FBgn0067903	223	237	115	621	120	275	7.458894	8.535645	3.839006	27.124798	4.579932	26.264488	0.19531398	0.8882809
FBgn0003301	831	768	856	797	510	581	2.328451	2.527384	2.515031	2.25461	1.522541	1.964862	0.215056322	-0.23074255
FBgn0003302	698	835	704	689	614	646	11.292957	15.54335	12.095741	11.028646	11.967338	12.624902	0.862187378	-0.039950891
FBgn0039626	840	750	1163	651	472	626	10.548052	10.844097	15.521764	8.085361	7.124651	9.499969	0.051536133	-0.487359636
FBgn0039627	1098	1131	1068	950	1002	897	22.890371	27.131781	23.655586	19.584587	25.122858	22.589329	0.851851285	-0.039338556
FBgn0039625	1321	1112	1336	1273	1305	1398	22.507177	21.818319	24.209652	21.465912	26.756748	28.781736	0.17833282	0.256351847
MSTRG.3249	34	42	90	76	36	0	0.659948	1.040206	1.945862	1.489051	0.85981	0	0.780381531	-0.458704244
FBgn0001145	19282	14887	11719	26399	14575	15193	255.403757	225.77622	164.97299	346.11189	227.823214	242.632724	0.108525051	0.421151952
FBgn0015024	7537	6348	5985	5739	3994	4176	62.14729	60.340378	52.437733	46.810544	39.605091	41.574084	0.019945648	-0.365895267
FBgn0044419	3409	2745	3374	2746	2560	2991	58.761781	60.26322	65.282579	49.338352	59.929661	72.399164	0.881630312	-0.023830047
FBgn0016641	1886	1953	3329	1627	1248	1924	8.556156	10.198294	16.05134	7.302485	6.813842	10.544267	0.184527086	-0.403361571
FBgn0263080	23	35	32	65	56	36	1.002192	1.805117	1.523389	2.871332	4.517544	1.940575	0.153269217	0.952960108
FBgn0010053	3230	2824	2512	2714	2091	2628	49.988548	50.311832	41.319008	41.554539	38.945339	49.123871	0.793600532	-0.047386396
FBgn0029964	49	137	49	113	76	0	1.808318	5.804229	1.897662	4.11552	3.381633	0	0.887567958	-0.233500567
FBgn0029966	829	516	713	83	703	1328	8.081144	5.887792	7.387499	0.7972	8.241232	15.723987	0.743907858	0.286897937
FBgn0029963	155	406	155	447	146	0	2.008031	6.090083	2.139473	5.763511	2.284508	0	0.879672158	-0.244652302
FBgn0029969	4697	3401	4118	3045	2670	3243	70.499397	59.352718	66.362274	43.523971	48.704758	56.375448	0.111625055	-0.274308123
FBgn0262948	54	84	18	68	49	0	3.415024	6.172784	1.188221	4.294247	3.716326	0	0.847792008	-0.326411955
FBgn0030334	1692	526	898	1909	711	1480	28.128453	10.188181	15.441993	31.053988	12.214807	29.580033	0.292758754	0.538630054
FBgn0027528	1820	1383	1785	1937	1371	1405	11.465108	10.042839	11.93796	12.05253	10.371727	10.684049	0.643175629	0.075507496
FBgn0027529	3832	3950	4474	3589	3239	3433	24.021309	28.507127	30.428271	21.590923	23.886699	25.878125	0.49152648	-0.088012397
FBgn0027526	1517	1583	2255	1274	1317	1586	29.0194	34.851536	45.843781	24.107126	30.32365	36.64661	0.501279893	-0.174212511
FBgn0027524	1035	1035	1177	980	1019	1223	21.59169	24.864273	26.09873	20.225008	25.588726	30.833183	0.464622118	0.167767377
FBgn0027525	5284	5004	5694	7034	4630	3963	72.695845	78.955803	82.323697	95.658514	76.265339	64.854538	0.55594413	0.111668609
FBgn0033485	2036	1429	1855	1720	1917	1852	49.382233	39.907024	47.813156	41.277348	55.955627	54.271439	0.297873696	0.231516073
FBgn0034379	319	372	458	308	264	308	3.572305	4.792024	5.443925	3.404682	3.54489	4.155875	0.445588602	-0.217236673
FBgn0266083	1440	1534	2742	1044	959	1435	4.782135	5.792496	9.693542	3.504786	3.773967	5.891511	0.11646893	-0.546714917
FBgn0266084	8895	8022	9308	6885	4012	3458	34.09247	38.346157	38.993754	29.415023	21.725617	17.96533	0.001044709	-0.733188847
FBgn0034372	3396	3664	4058	3833	2857	2992	39.991674	44.9591	50.800036	44.673912	40.500067	42.601642	0.725354374	-0.044716754
FBgn0034371	2071	1817	2075	2181	1756	1630	27.142113	28.33961	31.030832	27.727611	27.709785	26.004836	0.635941318	0.061226747
FBgn0039102	2817	1933	1523	4847	2255	3258	51.121624	40.377674	29.384298	87.050247	49.258644	71.440041	0.010100597	0.850854397
FBgn0036928	6403	4283	4651	5304	5722	5026	192.276445	146.712173	147.365803	153.948254	203.824724	182.885913	0.264070215	0.246016985
FBgn0051618	227	249	438	248	294	408	10.582664	13.3278	21.681131	11.403927	16.505093	22.985899	0.584569323	0.254359936
FBgn0030258	1099	734	539	1247	587	589	29.687858	22.947919	15.391382	33.56631	18.47913	18.958095	0.725733563	0.148909123
FBgn0030259	161	95	112	191	100	64	5.151072	3.484515	3.797685	6.035213	3.829735	2.451382	0.897493862	0.075845269
FBgn0030706	657	486	398	752	251	268	2.085333	1.751215	1.321462	2.355084	0.94594	1.019021	0.720115539	-0.18221882
FBgn0030707	51	41	23	88	43	32	0.5727	0.535005	0.271879	0.986394	0.581245	0.428755	0.428223666	0.612714293
FBgn0030704	1340	1142	1505	1052	1056	1067	32.124252	31.510998	38.343426	24.94556	30.458992	30.904686	0.427733663	-0.149434941
FBgn0030703	14728	12918	13246	12298	10335	9579	230.615505	233.308258	220.838718	190.902472	195.163375	181.40794	0.10649074	-0.183422938
FBgn0030700	341	298	451	238	296	317	5.513141	5.538053	7.74315	3.808556	5.756196	6.193544	0.651734081	-0.161922579
FBgn0030701	2020	1951	3161	1770	1466	1996	11.755942	13.240918	19.627214	10.279029	10.160507	14.318117	0.292781995	-0.270193652
FBgn0033471	1243	1104	1513	1056	1264	1379	19.633722	20.244014	25.337089	16.528906	23.238106	26.762138	0.619187424	0.129901542
FBgn0036622	5838	3939	4237	5112	4665	3955	97.998324	73.686986	73.658603	84.008485	92.985165	79.324209	0.500097934	0.139317145
FBgn0036621	3755	3519	4792	2889	2755	3851	16.583758	16.968209	22.395527	13.235234	14.945881	20.669124	0.475405774	-0.164384171
FBgn0036152	1394	1361	1722	1167	915	1007	10.782373	9.862684	11.630015	8.454604	7.016255	8.855195	0.014649377	-0.372368055
FBgn0036627	168	168	127	176	55	106	1.690493	1.936334	1.362633	1.789949	0.994394	1.295084	0.530280777	-0.353961235
FBgn0033474	1759	1548	2514	1462	1257	1647	18.301107	18.583947	27.736371	15.228919	15.653053	20.568832	0.336529862	-0.236131846
FBgn0033476	9018	8699	11263	6778	5534	6913	55.996221	62.338901	74.22157	39.190648	40.003443	49.902207	0.003344351	-0.423455267
FBgn0033479	357	373	532	378	321	304	2.66936	3.211911	4.231491	2.795893	2.890553	2.741255	0.56410699	-0.163158456
FBgn0036158	209	385	149	358	167	0	6.121741	13.010353	4.647904	10.409609	5.894343	0	0.779575039	-0.442330775
FBgn0036629	235	218	300	198	221	231	3.176946	3.379965	4.305827	2.638553	3.583345	3.772164	0.937429603	-0.026457036
FBgn0040696	154	334	132	336	142	0	2.190149	5.493236	2.003808	4.74323	2.431345	0	0.838273541	-0.3261278
FBgn0040718	173	86	98	89	73	149	11.357875	6.479301	6.792624	5.773971	5.723894	11.792795	0.975553093	-0.01856315
FBgn0015040	491	484	376	1610	506	521	6.469621	7.339195	5.270312	21.022293	8.019697	8.292945	0.034652243	1.050339135
FBgn0040717	112	40	74	69	14	38	5.908825	2.451053	4.283265	3.62379	0.781861	2.499869	0.35916453	-0.786922344
FBgn0040715	1516	1176	1222	1701	1409	1349	50.436268	45.050976	43.20615	56.00325	56.401192	54.245064	0.047544517	0.349895957
FBgn0015513	3844	3438	4898	2925	2335	3123	11.902755	12.318404	16.145139	8.9175	8.655698	11.741369	0.047812518	-0.367678855
FBgn0038282	208	166	96	146	26	37	0.986748	0.907609	0.482848	0.684181	0.143534	0.212884	0.181513051	-1.112971707
FBgn0026439	6695	4504	3352	5429	2865	2653	51.14553	39.569905	27.185127	41.016303	26.31161	24.454945	0.411123078	-0.285925532
FBgn0026438	1796	1643	1043	1659	659	630	13.400595	14.127886	8.168944	12.137652	5.771162	5.68107	0.247279589	-0.506909049
FBgn0267689	350	669	301	896	269	12	4.297163	9.46323	3.660818	11.333516	3.810853	0.127352	0.906788768	-0.133923111
FBgn0038286	4179	3945	5573	3872	2799	3571	21.049257	23.920337	32.283427	19.280193	17.203344	22.284108	0.132710412	-0.255816057
FBgn0039694	288	525	197	775	296	6	5.613154	11.768105	4.07234	14.937995	6.939929	0.122765	0.911676623	0.13677253
FBgn0026433	1568	1828	3322	1150	1336	1951	10.349575	13.890295	23.305691	7.50849	10.606198	15.558955	0.316242983	-0.399071107
FBgn0026432	711	703	1241	526	502	836	3.536935	4.022928	6.560598	2.587963	3.002415	5.02065	0.417792878	-0.31992927
FBgn0026431	1118	1092	1521	878	1001	1265	11.999947	13.494967	17.360365	9.331695	12.934305	16.411509	0.845802632	-0.056850764
FBgn0026430	3991	4718	7576	3276	4109	4993	28.065673	33.53055	57.730146	22.061667	35.19463	31.941921	0.547870865	-0.197765791
FBgn0050369	0	149	53	217	86	0	0	7.880025	2.565837	9.853825	4.721122	0	0.797962831	0.606260306
FBgn0050362	484	1019	501	1381	468	0	9.769893	23.677759	10.73278	27.593332	11.350446	0	0.960683786	-0.077752889
FBgn0050363	292	661	322	783	245	0	3.230965	8.433758	3.78864	8.587842	3.261586	0	0.860412128	-0.278728157
FBgn0050360	2044	2891	1551	5747	3591	6828	24.186521	39.103261	19.557221	68.275771	51.750882	99.43517	4.74E-05	1.453384995
FBgn0050361	116	86	76	111	64	52	0.363352	0.308087	0.25321	0.344399	0.240289	0.194024	0.769219831	-0.160386094
FBgn0050364	44	78	46	1987	18	0	0.950512	1.930601	1.058445	16.793503	0.447765	0	0.065480667	3.530705796
FBgn0013263	3157	2937	3710	3325	2294	2472	20.192036	21.913245	25.033273	22.110866	16.673477	19.61211	0.362549025	-0.122508766
FBgn0031478	3676	3335	3686	3651	2625	3229	47.356483	49.458332	50.477448	46.546898	40.703098	50.250359	0.901198019	-0.013535439
FBgn0013269	12091	10377	14404	9220	12104	12872	214.071335	211.516922	271.069305	161.539505	257.891296	275.338654	0.713749655	0.088528283
FBgn0051949	185	285	134	386	165	0	6.0974	10.865258	4.715894	12.607857	6.506199	0	0.963057507	-0.073657602
FBgn0051948	1544	2657	1082	3863	1578	0	26.890859	53.555695	20.049192	67.034797	33.074963	0	0.965539146	0.093023573
FBgn0264817	60	25	83	427	251	90	0.409593	0.19292	0.598579	2.891432	2.064875	0.740419	0.002276954	2.3417242
FBgn0021800	1305	1338	1729	876	698	703	8.144434	9.640285	11.716923	5.418736	5.231236	5.433285	1.95E-05	-0.778378911
FBgn0051413	132	250	99	320	105	2	1.69733	3.703161	1.355531	4.08022	1.628397	0.031186	0.918148581	-0.137567626
FBgn0051410	2237	826	751	2254	2712	2424	77.8144	33.054413	27.762415	77.604195	113.553757	101.894852	0.016560616	1.14522494
FBgn0051415	266	492	179	596	191	6	8.47765	18.074415	6.055406	18.812527	7.328417	0.208145	0.864110337	-0.209140718
FBgn0051414	634	439	399	1086	595	573	7.039041	5.617185	4.75466	12.08743	7.785138	7.72504	0.033519034	0.746446509
FBgn0037398	144	299	140	373	133	0	1.395386	3.337282	1.437967	3.571187	1.550193	0	0.918974145	-0.163145069
FBgn0267351	1297	1788	2740	1220	1106	1436	7.375389	11.330102	16.414144	6.867418	7.400174	9.840177	0.177094479	-0.452514056
FBgn0267350	3297	3460	4461	3015	2287	3101	10.920571	13.379431	15.886429	10.081146	8.971088	12.674237	0.175854494	-0.252051524
FBgn0030870	3634	3162	4255	3657	3015	3282	43.580771	43.639509	54.316052	43.323704	43.473584	47.321029	0.889328706	0.017583449
FBgn0037391	2713	2967	2741	3628	2056	1939	26.815992	33.576473	29.122108	35.529614	24.538377	23.47271	0.95096023	-0.014783591
FBgn0030872	3412	2742	2599	3171	2580	2488	42.453572	38.96039	34.355797	38.455551	38.528459	37.008225	0.679613303	0.071182595
FBgn0030873	2824	2556	2990	2598	2465	2514	35.047497	36.728523	39.898	32.548601	36.800413	38.717656	0.825431867	0.029028795
FBgn0030874	384	422	562	404	369	517	6.741026	8.526823	10.495545	7.018345	7.783362	10.969808	0.773036339	0.092201144
FBgn0030876	460	285	276	578	458	508	11.67817	8.279352	7.415641	14.668364	13.642398	15.582023	0.02019595	0.759039244
FBgn0030877	894	934	1593	827	761	1021	8.976221	10.799648	17.007957	8.219308	9.194967	12.389863	0.524094731	-0.207156676
FBgn0050099	60	85	45	115	40	0	1.79146	2.947869	1.433877	3.415591	1.434191	0	0.881289503	-0.245273785
FBgn0050094	312	308	410	393	323	312	10.62062	12.076075	14.815486	13.227472	13.204171	12.835801	0.519355586	0.162155794
FBgn0050096	179	146	299	157	93	149	3.642849	3.410665	6.455832	3.153652	2.257844	3.648577	0.30655723	-0.479412545
FBgn0050090	96	99	60	164	39	87	2.207933	2.622962	1.452318	3.732306	1.074784	2.411572	0.702633282	0.271403427
FBgn0050093	177	368	164	489	140	1	7.517544	18.01062	7.384962	20.603977	7.136244	0.009375	0.918659875	-0.144704239
FBgn0038855	1568	1600	2354	1409	1319	1771	19.853094	23.320801	31.678425	17.646839	20.100571	27.091051	0.663021696	-0.114586829
FBgn0032700	945	878	1324	880	725	831	9.203755	9.804589	13.724736	8.476365	8.458897	9.737716	0.375467958	-0.197904502
FBgn0032701	1320	1150	1476	1280	1222	1293	16.200199	16.244823	19.245795	15.543744	18.048792	19.187241	0.483413688	0.119590692
FBgn0032702	1497	1622	2340	1607	1423	1431	13.769974	17.178236	22.882389	14.620832	15.74894	15.900167	0.595934871	-0.119060089
FBgn0286070	1779	1974	3122	1301	1391	1973	7.264649	8.982892	13.726552	5.08973	6.860673	9.754369	0.267298439	-0.368581259
FBgn0035523	2284	2051	2718	1546	1350	1535	21.113869	21.829792	26.713749	14.139933	15.018846	17.140055	0.001412687	-0.498524529
FBgn0043792	1144	2229	713	1736	765	224	12.085424	28.289569	9.593956	18.692107	9.840597	3.193249	0.47900839	-0.52378368
FBgn0032706	1115	999	883	1003	505	598	14.251692	14.761481	12.120001	12.743454	7.756711	9.211042	0.185811409	-0.381931877
FBgn0032707	262	176	175	390	99	131	1.550962	1.377413	1.226946	2.285983	0.704779	0.968204	0.867447486	0.103982368
FBgn0023522	3582	3201	4528	2822	3450	3333	47.024453	48.008459	62.935367	36.76408	54.770242	51.840818	0.850509452	-0.04351917
FBgn0023520	426	391	582	357	416	357	4.182951	4.420712	6.075963	3.470722	4.907207	4.227435	0.701250669	-0.119439307
FBgn0023521	661	776	978	743	637	692	13.747633	18.586222	21.626457	15.29559	15.939691	17.400099	0.819752022	-0.053855361
FBgn0023526	713	760	907	600	351	439	3.594915	4.63679	5.232402	2.648146	1.781295	2.513642	0.008994915	-0.631375813
FBgn0023527	1652	1495	2290	1426	1587	1612	19.769073	20.592989	29.13533	16.893492	22.855103	23.307919	0.857664744	-0.044259723
FBgn0023524	167	184	159	280	95	83	0.962138	1.218608	0.972479	1.593759	0.654634	0.573278	0.912891602	-0.065738148
FBgn0023525	567	398	256	545	384	326	10.594378	8.611481	5.255	10.102907	8.586026	7.48204	0.67587228	0.180889727
FBgn0038871	1582	1143	1107	1533	1408	1284	13.362617	10.862836	9.74606	12.556216	14.809563	13.23389	0.179188318	0.30807924
FBgn0053864	58	46	180	82	121	133	1.293288	1.169795	4.29407	1.803076	3.257007	3.601695	0.539691326	0.470858345
FBgn0035124	397	724	248	911	294	1	6.025379	12.666055	4.00647	13.703422	5.373721	0.001592	0.914247076	-0.153006958
FBgn0066084	17135	15818	17615	22773	21788	19463	1231.557617	1308.770752	1345.711304	1619.66626	1884.476318	1689.977661	1.35E-05	0.510701144
FBgn0050476	369	320	348	364	316	313	15.53828	15.495953	15.572917	15.160758	16.01123	15.889132	0.641642961	0.102497534
FBgn0039398	754	1658	818	1838	691	2	7.592052	19.217751	8.754431	18.315039	8.362204	0.023926	0.82021646	-0.30653315
FBgn0035121	17236	15953	23232	13876	16463	18004	119.432541	127.711575	172.213509	95.342709	137.560704	150.957921	0.893096016	-0.03034731
FBgn0035557	284	323	240	252	216	325	2.089956	2.74532	1.882586	1.840778	1.916851	2.891273	0.86223155	0.065048306
FBgn0039396	73	27	26	43	23	38	0.559618	0.237469	0.208776	0.324601	0.204025	0.348594	0.880099558	-0.125412548
FBgn0039395	147	250	175	452	168	0	2.258761	4.421064	2.85213	6.880892	3.105573	0	0.913740956	0.172749363
FBgn0261612	76	53	72	129	97	56	0.437066	0.346214	0.439683	0.73493	0.672988	0.383749	0.24982982	0.642664901
FBgn0053865	370	372	621	351	488	563	17.222883	19.935719	30.793507	16.16441	27.389927	31.719023	0.555155204	0.24484779
FBgn0286213	38135	29013	32389	47493	45031	38298	1430.81311	1253.182617	1291.710449	1763.292114	2033.247192	1735.99353	0.000187301	0.565209878
FBgn0039872	4230	4218	3378	3813	3370	2233	46.02518	52.829302	39.062703	41.048784	44.128379	29.345088	0.494644418	-0.176108163
FBgn0001263	2210	1910	1179	2613	831	1281	22.143671	22.025997	12.553307	25.906464	10.011537	15.502512	0.873184354	-0.070780064
FBgn0085224	596	698	896	360	392	520	11.566384	15.595003	18.49876	6.913457	9.14976	12.201293	0.076636039	-0.599217944
FBgn0052344	2448	2831	3726	2155	2286	2396	20.897251	27.817793	33.811985	18.20229	23.479111	24.708546	0.356156536	-0.216072838
FBgn0261999	933	616	478	1182	549	416	3.707646	2.815368	2.209696	4.979004	2.626424	1.992376	0.681230305	0.195279687
FBgn0261998	98	168	90	202	85	5	0.471486	0.926131	0.456267	0.959839	0.489729	0.025878	0.848155567	-0.223960098
FBgn0052806	94	271	118	340	84	0	2.690102	8.923394	3.590069	9.61832	2.887564	0	0.914899536	-0.176203574
FBgn0052808	104	85	69	128	58	86	2.237879	2.093745	1.575439	2.732723	1.491955	2.238927	0.701988191	0.202311107
FBgn0261990	2203	1854	1428	2742	1780	1450	79.13958	76.703346	54.546509	97.50386	76.972496	62.949398	0.381271515	0.257725717
FBgn0261996	53	66	35	81	43	0	1.512885	2.173904	1.069621	2.293651	1.485222	0	0.888033131	-0.230470969
FBgn0261995	2876	2055	2239	3097	2414	2560	66.206883	55.787502	55.198526	71.438373	67.276889	70.58974	0.052782786	0.332059045
FBgn0024273	1901	1707	2385	2018	1437	1677	15.634768	16.225949	20.880472	16.431278	14.27521	16.676335	0.702022569	-0.062904764
FBgn0085327	86	158	67	255	80	0	3.6022	7.603577	2.960443	10.58956	4.006298	0	0.932481331	0.139562936
FBgn0024277	3662	3191	3977	3825	2504	2834	21.281407	18.881724	16.131405	22.423262	17.321006	19.353486	0.508918051	-0.089026265
FBgn0263047	103	79	148	44	60	78	3.151609	2.786406	4.821232	1.335099	2.208293	2.871725	0.271564129	-0.652108287
FBgn0033734	4383	3343	3330	4447	3259	2661	58.127426	50.947303	46.272879	58.244713	51.935748	42.631596	0.791911238	0.05723732
FBgn0033364	360	543	206	851	371	0	8.450588	14.683419	5.125584	19.761253	10.478405	0	0.901766314	0.196402612
FBgn0263048	1235	2534	1762	2276	793	345	6.781189	16.019668	10.282753	12.366946	5.238242	2.284037	0.32480868	-0.631070682
FBgn0033367	690	241	905	1707	834	3159	6.951008	2.787492	9.700464	17.037712	10.117024	38.499199	0.003220001	1.826316433
FBgn0033366	1694	1662	965	2455	1190	1487	20.00009	22.557725	12.085442	28.659089	16.856547	21.198599	0.312615407	0.363771986
FBgn0261575	516	764	1003	4677	2554	6863	5.633595	9.605	11.648815	50.583618	33.59108	90.632584	2.85E-11	2.785458984
FBgn0261574	1748	1531	2828	1377	1081	1320	2.799256	2.829179	4.839216	2.181655	2.078561	2.547647	0.056110946	-0.517608921
FBgn0261570	1899	1750	3316	1866	1351	1952	5.997496	6.338858	11.274426	5.828529	5.611582	7.806367	0.392186958	-0.256384386
FBgn0261573	2935	3340	5897	2354	2120	2844	21.588336	28.647978	48.073257	16.727833	19.274294	25.248312	0.078742331	-0.550763112
FBgn0029552	46	80	26	91	39	6	1.75475	3.560967	1.072366	3.509488	1.816502	0.272846	0.929369732	-0.102525831
FBgn0038449	1394	1226	868	1858	1313	1100	19.142962	19.381849	12.663136	25.256956	21.699495	18.248667	0.151371232	0.431653173
FBgn0037660	864	928	1416	915	718	860	10.546963	13.055016	18.382614	11.06452	10.553007	12.692307	0.45786628	-0.194934457
FBgn0038919	928	1421	523	823	375	37	11.846148	20.896461	7.094425	10.39604	5.764471	0.570251	0.214581538	-1.154498494
FBgn0038918	393	868	334	403	211	0	5.081133	12.938951	4.592403	5.157302	3.279671	0	0.388931347	-1.31245887
FBgn0037661	232	214	313	200	264	290	4.752631	5.051848	6.805988	4.058266	6.504548	7.175039	0.636501631	0.187943262
FBgn0035161	327	624	323	1018	376	0	12.030609	26.394152	12.602811	37.057529	16.630661	0	0.91114291	0.176837795
FBgn0035160	217	266	221	190	224	184	3.523511	4.959407	3.812857	3.052183	4.37873	3.601114	0.864750826	-0.063219687
FBgn0035162	9944	7992	12055	7492	7951	8093	53.348196	49.547326	69.019106	39.8941	51.543008	52.634993	0.391824609	-0.162834834
FBgn0035165	5776	5581	6264	5489	5384	5505	110.058112	122.942219	128.1651	102.815511	122.936922	125.212577	0.607753977	0.067874618
FBgn0035164	911	818	888	958	837	885	22.968074	23.771017	23.779768	23.924807	25.414454	26.96566	0.181430564	0.200480399
FBgn0038447	62	32	44	76	36	35	0.644027	0.379394	0.483971	0.781895	0.444599	0.433978	0.74297542	0.224330791
FBgn0035166	488	536	535	506	455	428	8.432263	10.653194	9.818501	8.644153	9.461159	9.029813	0.985254192	-0.003991737
FBgn0263594	40103	34211	46027	29309	33186	30912	342.75824	336.618347	418.143036	247.879272	341.333801	319.186951	0.305153439	-0.17884563
FBgn0020381	1024	910	884	1009	818	851	14.19921	14.460552	12.987679	13.761145	13.599757	14.207631	0.607562711	0.08550059
FBgn0020386	7785	8403	9656	6090	5195	5944	41.657932	55.763099	58.195564	31.767265	32.64064	40.006728	0.001692972	-0.418979039
FBgn0020385	3625	2897	2976	7498	5332	8540	26.812307	24.596405	23.135401	55.074	47.219432	76.394663	3.78E-10	1.330980602
FBgn0033369	167	192	83	317	127	0	2.862369	3.841507	1.508482	5.495425	2.615895	0	0.968345797	0.064005538
FBgn0020389	1756	1290	1588	1337	1472	1651	16.373643	13.97993	15.744728	12.320752	16.694933	18.659802	0.577906796	0.130648424
FBgn0020388	1689	1863	2540	1443	1357	1742	14.023358	17.808104	22.409203	11.848567	13.55609	17.471403	0.32318502	-0.24549655
FBgn0263599	2740	2812	4461	2382	2333	3032	9.394491	11.09764	16.259424	8.082448	9.626438	12.56086	0.494214533	-0.184935811
FBgn0263598	32141	25170	27270	25054	23947	23555	293.256629	264.411959	267.667956	228.726091	262.762448	263.051565	0.721576537	-0.048753436
FBgn0034452	407	399	617	217	254	526	2.162268	2.440092	3.48703	1.140818	1.623007	3.377258	0.542760236	-0.313468257
FBgn0087011	387	369	266	383	168	186	3.570328	4.06094	2.574847	3.542997	1.926064	1.92404	0.412118074	-0.360577929
FBgn0087012	393	337	244	471	197	296	2.406758	2.366096	1.655559	3.035352	1.452953	2.23197	0.812589664	0.102097027
FBgn0087013	24961	23071	27867	25376	22144	20656	134.083129	143.491661	161.16534	133.776497	142.08001	135.831737	0.904213847	0.011956856
FBgn0034416	795	1599	701	2019	961	4	12.635127	29.285683	11.713582	31.698967	18.365864	0.054603	0.994559828	0.008808527
FBgn0034417	1027	1586	783	1786	763	509	9.568104	17.003296	7.671387	16.371162	8.705655	5.782768	0.895588369	-0.068978506
FBgn0031390	2088	2222	3911	1661	1639	2314	8.880056	10.884324	17.688416	6.992574	8.391713	11.893127	0.2745693	-0.360753875
FBgn0031935	1365	709	706	1433	1095	1135	16.281918	9.737742	8.947264	16.916109	15.71756	16.352165	0.100451919	0.559154702
FBgn0031424	657	515	337	624	268	196	2.669699	2.40861	1.451912	2.508583	1.307269	0.961727	0.48822258	-0.371187224
FBgn0034145	3826	2995	2525	2761	1514	1326	20.344546	18.706445	15.914968	14.223466	9.292397	8.463797	0.044983355	-0.611957351
FBgn0031930	1341	970	837	587	819	559	22.843966	19.016853	15.146582	9.885088	16.78359	11.499831	0.17459887	-0.491599949
FBgn0031395	1416	1533	2017	1514	1241	1456	20.817151	25.706787	31.11868	21.931456	21.720739	25.624419	0.721304552	-0.070617581
FBgn0031428	784	732	626	1034	784	894	6.333543	6.994787	5.833686	9.756063	8.447789	8.81113	0.017630128	0.493496681
FBgn0031398	1365	1282	2010	809	1104	1263	24.419771	26.412996	38.21339	14.323592	23.772844	27.302095	0.297544574	-0.350104859
FBgn0031399	1009	1097	1345	1304	935	825	7.846684	9.819206	11.116685	10.035883	8.754778	7.746201	0.929123983	-0.01993237
FBgn0034418	2558	2548	3217	2758	2257	2295	22.902722	26.384843	30.883987	24.135203	24.565561	24.866495	0.866893751	-0.022928693
FBgn0031939	1106	736	767	1098	614	774	9.245387	7.08505	7.050173	9.121854	6.146352	7.804284	0.799010443	0.072595647
FBgn0043533	332	740	206	332	43	13	14.430519	37.066071	9.51253	14.29869	2.210515	0.645205	0.122187806	-1.73683864
FBgn0043532	91	214	123	166	91	0	2.455447	7.270531	3.50466	4.449182	3.270644	0	0.676582581	-0.658274869
FBgn0038704	1902	2022	2801	1721	1535	1868	17.525562	21.510006	27.509249	15.684052	16.969729	20.841151	0.321688584	-0.21756833
FBgn0038702	675	1943	701	1966	1857	1528	9.785549	32.429081	10.791135	28.200804	32.403053	26.76919	0.11322836	0.816907437
FBgn0031974	1125	772	803	1162	1102	1318	26.471029	20.932346	20.105357	27.053494	31.227379	37.493777	0.023190947	0.582894108
FBgn0038700	1371	1136	994	2190	1663	1778	20.093154	19.244623	15.63842	31.976733	29.558792	31.749147	2.87E-05	0.839366982
FBgn0038701	4165	2801	2256	7474	4974	5338	61.164299	47.34473	35.218891	108.621719	87.911011	94.701805	6.03E-05	1.093283444
FBgn0043539	74	113	38	183	69	0	3.439727	6.036111	1.996686	8.529195	3.044177	0	0.901048669	0.207463336
FBgn0034455	2060	1989	2560	1732	1744	1940	37.718059	41.630957	48.952229	32.446578	39.54951	42.5109	0.576184734	-0.107803637
FBgn0038708	456	1019	463	1362	482	2	8.828249	22.701571	9.521962	26.081631	11.223043	0.046779	0.98162732	-0.03124489
FBgn0038709	231	347	175	520	186	0	3.75421	6.486579	3.02519	8.36621	3.632352	0	0.977240667	-0.045311032
FBgn0260482	88	62	50	146	87	60	1.631072	1.316435	0.984213	2.682516	1.933523	1.329779	0.259361522	0.680847327
FBgn0260480	263	451	228	570	159	0	5.136907	10.158401	4.72412	11.032117	3.741335	0	0.83004006	-0.3405365
FBgn0052373	397	396	619	146	201	169	4.509375	5.084141	7.420256	1.598966	2.691834	2.264205	0.001531379	-1.253731149
FBgn0260487	57	52	31	90	21	27	0.221288	0.231527	0.124943	0.345241	0.095882	0.123036	0.95496219	0.049242004
FBgn0052371	706	1048	587	1635	556	0	14.964371	25.595757	13.236724	34.32048	14.180672	0	0.974961173	-0.049107821
FBgn0028970	895	655	691	1014	768	682	14.349258	12.097322	11.786253	16.099632	14.826111	13.218949	0.217572365	0.292339856
FBgn0019968	2880	2497	3180	2754	1679	2286	8.854406	8.284919	10.730952	7.716563	5.352031	7.944388	0.24729188	-0.197028537
FBgn0259729	267	676	287	896	267	0	5.198853	15.199873	5.959021	17.318151	6.261121	0	0.971739473	-0.056842869
FBgn0052379	317	388	178	209	196	93	5.888655	8.28142	3.513197	3.825357	4.367137	2.084697	0.233305759	-0.687033585
FBgn0038749	284	61	108	214	130	0	6.865288	1.695392	2.768793	5.131889	3.778055	0	0.870709085	-0.265952364
FBgn0010825	3275	3398	6158	2574	2216	3031	8.686148	10.39324	17.387825	6.957587	7.32425	10.047407	0.07459467	-0.532251153
FBgn0035953	1674	1686	2288	1566	1347	1632	9.75409	11.312238	14.177902	9.033527	9.443035	11.493271	0.474239702	-0.141333357
FBgn0031644	132	205	77	392	117	4	2.474154	4.434818	1.524055	7.296319	2.630279	0.08277	0.790613987	0.340171408
FBgn0031645	6051	5232	5569	10353	4927	4172	52.722458	52.568793	53.350595	88.201739	51.430425	43.279954	0.277213015	0.326168239
FBgn0031646	313	219	148	218	86	100	6.330419	5.17973	3.257158	4.55888	2.155201	2.426231	0.256080578	-0.643020052
FBgn0031640	1218	1097	1596	1105	896	958	14.879469	15.430513	20.729977	13.355614	13.168665	14.140453	0.218625148	-0.233779552
FBgn0010770	1436	1212	1932	1021	1243	1234	22.352001	21.709717	31.962282	15.718713	23.283394	23.20875	0.487139566	-0.193375921
FBgn0031643	1947	1860	2387	2105	1547	1476	19.779263	21.752081	25.778667	21.164001	18.916716	18.112741	0.478066417	-0.115686325
FBgn0010747	4551	3749	4586	4960	4525	4446	51.937248	49.255108	55.640194	56.016251	62.150543	61.309525	0.016530963	0.284014366
FBgn0032478	54	104	41	82	29	23	0.977021	2.169753	0.7788	1.467669	0.617126	0.502568	0.559649386	-0.503645135
FBgn0031649	340	370	206	617	206	141	2.704148	3.388479	1.740318	4.861608	1.972822	1.354968	0.820093909	0.146791187
FBgn0002873	2654	3075	4994	2385	2286	2646	7.439808	9.795096	14.702749	6.786333	7.608359	8.704924	0.190965527	-0.369051434
FBgn0002872	2046	2562	4406	1530	1607	2130	11.484419	16.506108	26.206232	8.465157	10.803258	14.413875	0.099795748	-0.584277622
FBgn0262880	236	325	153	490	142	7	7.989319	12.6709	5.508518	16.434046	5.758549	0.255327	0.916173215	-0.124443328
FBgn0262882	77	81	58	153	46	0	3.671356	4.42227	2.893712	7.210798	2.599689	0	0.966278707	-0.069161493
FBgn0002878	850	1155	2481	698	626	1123	4.012924	6.280265	12.456499	3.259679	3.554451	6.406874	0.165583429	-0.681428439
FBgn0085736	2086	1191	1167	1920	1840	1575	104.264221	68.544411	61.998352	94.988808	110.676582	95.090515	0.156048409	0.435681286
FBgn0047199	724	662	859	191	168	125	19.155609	21.145771	17.909353	4.418218	4.428125	4.199743	9.37E-14	-2.048093678
FBgn0261686	193	298	144	373	145	0	7.130951	12.694964	5.599596	13.719544	6.444824	0	0.878964601	-0.241428977
FBgn0020407	688	686	1181	538	495	685	6.331715	7.266727	11.553446	4.903385	5.486095	7.618403	0.255593588	-0.387997709
FBgn0261683	48	86	38	76	32	4	0.416023	0.855957	0.345091	0.651121	0.333603	0.040545	0.632775792	-0.55780424
FBgn0051776	18	58	45	116	71	0	0.210637	0.777534	0.55857	1.33428	0.997869	0	0.672757088	0.720898557
FBgn0051777	279	150	158	356	216	263	16.715271	10.368605	10.035521	21.144724	15.547602	19.06008	0.117909574	0.657870841
FBgn0051774	50	41	28	56	16	11	0.157595	0.157882	0.093379	0.17567	0.059881	0.042659	0.643076149	-0.4454957
FBgn0038371	89	60	122	96	68	70	1.486097	1.159622	2.171705	1.592831	1.371718	1.409496	0.931542816	-0.043654524
FBgn0023090	164	329	116	242	112	4	0.79745	1.848692	0.602798	1.16907	0.657203	0.023628	0.558717711	-0.709761936
FBgn0262081	4972	4194	6318	3944	3091	3559	25.242709	24.483697	34.009649	19.760178	18.992394	21.890392	0.01972203	-0.378396655
FBgn0023094	1850	2014	3152	1917	1747	2109	26.174017	32.815109	47.419178	26.840456	29.741642	36.057476	0.696785626	-0.102232521
FBgn0051779	1014	1818	555	1804	821	2	53.366143	107.565746	29.425757	94.389091	51.996267	0.056453	0.817443643	-0.313756197
FBgn0031522	564	382	391	907	834	547	8.015553	6.229655	5.931538	12.720648	14.302884	9.362845	0.004836154	0.939824267
FBgn0037144	1725	1540	2624	1193	1343	1669	18.313906	18.815184	29.610275	12.533723	17.152596	21.401918	0.340961549	-0.290921706
FBgn0037147	455	722	356	1031	317	0	4.991873	9.109488	4.152231	11.190078	4.176036	0	0.924424161	-0.149570809
FBgn0000658	180	123	112	289	112	175	1.159729	0.910673	0.766752	1.848681	0.866531	1.361909	0.237817992	0.5931434
FBgn0037141	1550	1914	3286	1015	1307	1845	11.618975	16.515371	26.192379	7.528508	11.790635	16.713602	0.228341795	-0.493471467
FBgn0037492	547	492	690	286	407	451	6.633039	6.874582	8.903972	3.429536	5.941204	6.614911	0.284444693	-0.394956731
FBgn0025809	1538	1654	2271	988	1347	1325	23.809347	29.434852	37.326903	15.121868	25.164752	24.841382	0.208111182	-0.381257963
FBgn0037142	1373	1387	2339	1050	905	1143	5.868479	6.859369	10.701407	4.463272	4.685183	5.918941	0.057011299	-0.540182425
FBgn0025807	421	511	824	327	372	367	6.676727	9.357536	13.959253	5.149039	7.126245	7.067668	0.164166943	-0.530369284
FBgn0000303	348	252	157	453	135	142	1.994749	1.662091	0.952011	2.570086	0.931343	0.981523	0.961669319	0.030748596
FBgn0028708	1033	966	1765	933	988	1113	17.556998	18.902676	31.911327	15.702595	20.218716	22.855204	0.708078004	-0.119224319
FBgn0037149	718	671	1043	402	525	621	12.599036	13.545971	21.712115	7.995448	12.546145	14.969272	0.206096083	-0.452169383
FBgn0025802	1403	1315	1896	1124	946	1070	4.798499	5.13028	6.89373	3.802374	3.859431	4.382912	0.051203267	-0.383724243
FBgn0000307	2641	2953	5524	1847	1560	2342	9.30213	11.867907	20.713012	6.367879	6.547757	9.92591	0.024620781	-0.768455416
FBgn0025800	5202	4919	5455	4548	3292	3753	26.467468	28.814162	29.49866	22.894472	20.15224	23.070809	0.002265131	-0.270406876
FBgn0011283	173	85	106	294	208	154	6.893373	3.893613	4.476761	11.625612	9.964586	7.424682	0.04013426	1.00409941
FBgn0033868	4328	7935	3529	10340	3526	5	49.028767	103.49411	42.496819	115.918488	48.063026	0.057016	0.932335016	-0.148662775
FBgn0011281	151	14	76	196	475	207	4.165901	0.411319	2.1869	5.341972	15.855272	6.858395	0.023237337	2.118088134
FBgn0011286	4411	3359	2835	6193	3731	2865	6.32369	5.59491	4.324417	8.777613	6.430777	4.985417	0.186068594	0.401530701
FBgn0011284	97855	76178	83404	102670	99276	86368	2125.507904	1931.530671	1950.60736	2199.011566	2595.710419	2300.942902	0.021103269	0.335302472
FBgn0033862	296	508	261	415	98	2	3.23271	6.386957	3.032159	4.479291	1.285463	0.021274	0.430673345	-1.027510048
FBgn0033863	166	377	136	288	45	0	1.546024	3.875086	1.250676	2.622994	0.476502	0	0.523933494	-1.040337757
FBgn0033860	356	699	372	899	417	5	3.938361	8.911222	4.384797	9.860832	5.553981	0.054163	0.969877608	-0.046603388
FBgn0011289	3031	3085	4151	2990	2621	3152	43.942671	51.485723	63.999023	42.892402	45.723482	55.19189	0.762808399	-0.055534102
FBgn0033864	63	95	43	91	27	0	0.374562	0.651544	0.271018	0.531669	0.193494	0	0.654041883	-0.734310165
FBgn0043783	2689	3273	1405	7468	4184	5555	48.307838	67.699371	26.828363	132.77536	90.461746	120.56974	0.000335324	1.34194003
FBgn0039476	194	179	154	121	64	55	4.154645	4.419921	3.498488	2.558743	1.63368	1.41285	0.035719257	-1.010406257
FBgn0039475	1827	1826	1479	6783	7404	7988	38.722038	44.538902	33.319527	142.277863	188.874542	204.549728	4.48E-25	2.284336486
FBgn0039474	1867	2432	2182	2502	2512	3309	39.646782	59.45105	49.245243	52.578934	64.192604	84.88089	0.037947396	0.531000639
FBgn0039472	6130	4176	3354	1861	4152	3391	134.008636	105.083611	77.9291	40.25631	109.224808	89.558434	0.450169688	-0.325287456
FBgn0039471	16533	12375	11107	13537	13953	13684	348.528503	300.320709	248.867767	282.377991	353.974731	348.517517	0.307047413	0.215026986
FBgn0039470	836	825	577	10	35	48	9.035383	10.266557	6.624257	0.102899	0.449292	0.621495	9.20E-11	-4.375639492
FBgn0039479	993	515	337	1224	1343	1032	14.63642	8.440535	4.807564	17.040948	23.596311	18.048008	0.015497953	1.138870579
FBgn0039478	100	127	80	128	69	13	0.667567	0.96279	0.542128	0.845047	0.548477	0.097029	0.623541192	-0.45356565
FBgn0037728	17198	13789	16505	11595	13416	13062	361.960765	332.786575	370.367962	241.161049	340.342163	331.486389	0.46501949	-0.132755814
FBgn0032943	1354	1142	1260	1070	1048	1067	13.200989	12.813839	13.051515	10.317383	12.290539	12.560956	0.713089935	-0.064204042
FBgn0037721	624	737	352	1539	670	550	17.370399	24.533987	10.452292	42.530908	22.694281	18.033543	0.121554766	0.779207604
FBgn0037720	1959	1956	2390	1960	1107	1154	11.360388	13.005665	14.803464	11.342327	8.551795	8.826449	0.049969637	-0.440308107
FBgn0037723	4028	2309	2816	3016	3498	3336	75.654438	52.138232	53.016014	61.056028	86.715949	82.679471	0.277787815	0.295188367
FBgn0037722	1002	922	1807	712	793	865	17.789204	18.83423	34.095203	12.503828	16.943029	18.54368	0.188868003	-0.458413562
FBgn0014076	4922	3099	2110	271	4263	6488	254.132038	185.155033	116.557214	14.076159	265.411228	406.708454	0.681268217	0.365756279
FBgn0037724	1518	1772	2326	3350	3543	3210	29.65093	39.84288	48.307751	64.775246	83.303299	75.765518	7.91E-06	1.026420048
FBgn0037727	135	100	83	341	220	292	1.410564	1.201173	0.921512	3.528254	2.765153	3.682249	5.15E-05	1.571443722
FBgn0037726	63	62	48	116	46	26	0.098583	0.112328	0.079153	0.1801	0.087321	0.048607	0.786000032	0.211936619
FBgn0004908	509	481	515	482	543	414	17.813688	19.414457	19.186731	16.700497	22.88966	17.531002	0.675769173	0.112599037
FBgn0052783	201	283	251	327	209	152	1.396291	2.261725	1.856066	2.246888	1.743945	1.271464	0.935295985	0.034593322
FBgn0033141	174	288	132	426	209	0	2.687418	4.58705	1.623108	6.405023	3.443318	0	0.918136795	0.164044324
FBgn0283657	1906	1755	2701	1013	743	1252	6.528138	8.180122	11.52419	3.615429	2.96048	5.771681	0.001388473	-0.908244036
FBgn0283652	544	437	519	435	522	524	12.505954	11.730881	12.525702	9.870744	14.284833	14.565854	0.551059731	0.169202144
FBgn0010488	15937	16077	26134	13155	10824	13633	65.239026	75.763386	113.717291	53.287517	53.324066	67.420327	0.039677805	-0.453580596
FBgn0283658	27740	22132	18259	31491	22838	17571	292.82622	268.870974	205.208677	328.71736	289.896418	224.621391	0.361006735	0.221635754
FBgn0010482	8344	5696	4214	8775	4991	4220	34.139623	27.818344	19.098788	36.790925	25.466204	21.400575	0.752244453	0.106637203
FBgn0000964	2788	2086	1994	1622	2030	1822	18.358259	15.816449	13.952976	10.565864	16.084486	14.493898	0.594890662	-0.141595905
FBgn0033145	113	173	43	147	82	0	5.785655	10.21314	2.344875	7.430124	5.043858	0	0.781798211	-0.453403483
FBgn0031571	1006	874	942	1147	523	722	2.280905	2.282634	2.270237	2.577195	1.427911	1.977905	0.701463498	-0.109921122
FBgn0285971	1021	922	1562	781	761	837	11.51262	12.177709	18.705628	8.680834	10.416473	11.578293	0.175751914	-0.374512315
FBgn0050424	304	237	191	346	306	255	6.255801	5.431914	3.742146	6.506672	8.076596	5.076321	0.188125115	0.468369272
FBgn0050421	1884	1894	2914	2029	1270	1571	8.429785	9.754388	13.855843	8.980833	6.837309	8.49232	0.201028985	-0.303316989
FBgn0004901	2541	2058	3413	1910	2219	2497	27.777554	25.874367	39.651629	20.642468	29.170492	32.962576	0.7707659	-0.078561498
FBgn0050423	3188	2133	2243	3508	2263	2298	111.912781	86.21785	83.707176	121.867508	95.591766	97.464569	0.296404825	0.24070718
FBgn0263864	1353	1202	1509	1042	869	1065	6.446471	6.588284	7.645495	4.915972	4.985691	6.131546	0.092600743	-0.280353351
FBgn0020545	3161	2780	3016	3051	2394	1993	58.428329	58.973544	59.292453	55.619088	53.300857	44.08321	0.499502506	-0.112408217
FBgn0050428	379	310	245	282	156	161	8.939063	8.335153	6.094101	6.546886	4.418136	4.560105	0.194863981	-0.510832556
FBgn0263863	2649	2253	2657	2249	2347	2437	48.032818	47.041382	51.22583	40.35672	51.217716	53.383877	0.661437021	0.075492714
FBgn0033395	60	114	22	127	57	151	0.774866	1.693368	0.295864	1.615286	0.885543	2.349911	0.31682536	0.876734797
FBgn0033397	323	463	277	539	240	364	4.445404	7.338678	4.062168	7.3495	3.973824	6.065084	0.62081221	0.215147293
FBgn0033391	6624	6794	8375	6768	5595	6140	57.508418	71.143539	83.137579	59.735081	58.58146	68.915474	0.568952184	-0.070631109
FBgn0033392	958	1085	1470	808	967	1101	8.481274	11.056578	13.82921	7.074466	10.303002	11.774099	0.746841305	-0.09865113
FBgn0285962	850	736	779	893	862	702	21.579696	21.550641	21.062787	22.518983	26.461178	21.545559	0.286090954	0.22386186
FBgn0031579	1072	676	711	1366	915	661	35.867859	26.016565	25.280003	45.232281	36.825306	26.697342	0.240939828	0.403348066
FBgn0035429	45	53	34	92	38	38	0.415305	0.563231	0.311353	0.816458	0.389871	0.400972	0.52200832	0.448818963
FBgn0024510	723	799	1146	505	688	1018	4.156419	5.284459	7.000257	2.870709	4.755842	7.067443	0.865844141	-0.070176572
FBgn0037504	1039	900	1272	805	790	812	26.210979	26.132936	34.128719	20.106621	23.985723	24.751663	0.26151999	-0.236302945
FBgn0035424	3388	3665	5358	2385	1595	2148	8.156076	10.169092	13.729609	5.677752	4.615048	6.248978	0.000153125	-0.858436951
FBgn0035425	3492	3398	4884	3301	2735	3681	49.943293	55.894724	74.638333	46.664733	46.710699	63.502426	0.617118716	-0.103578661
FBgn0035426	81	128	76	176	89	2	1.937546	3.547057	1.940553	4.206306	2.562682	0.040195	0.990035876	-0.016160081
FBgn0035427	326	178	168	314	224	175	5.914304	3.651511	3.267207	5.529468	4.82769	3.714405	0.611821189	0.235730168
FBgn0035420	2092	2170	3043	1671	1709	2155	6.51258	7.846666	10.155784	5.147275	6.402303	8.103606	0.391617034	-0.216403977
FBgn0035421	1837	1634	2191	1833	1545	1795	25.084923	25.6889	31.805216	24.770483	25.388962	29.602613	0.796941164	0.040285451
FBgn0035422	46690	39578	42112	53638	48281	42506	1806.789317	1789.245923	1764.814107	1988.971059	2247.402571	1962.670546	0.005962578	0.335727555
FBgn0035423	8258	6741	6846	7482	7537	6523	278.889435	262.07074	245.73259	250.045227	306.303772	266.123108	0.359761683	0.152173385
FBgn0033138	1002	747	541	1247	1020	877	21.384293	18.356298	12.267104	26.332333	26.192989	22.616688	0.060852155	0.610145758
FBgn0033139	877	631	516	1356	743	680	23.769407	19.673677	14.854809	36.374149	24.235849	22.276552	0.104593057	0.585539983
FBgn0037506	470	745	311	1004	443	1	7.57481	13.819207	5.316006	16.0208	8.588199	0.015589	0.990138839	-0.017345504
FBgn0033649	474	361	459	467	233	217	3.393767	2.973888	3.488339	3.304272	2.001475	1.873834	0.322726359	-0.366081863
FBgn0036450	1710	1759	2982	1467	1531	2028	14.87352	17.614857	27.572144	12.624336	16.026169	21.312531	0.593400448	-0.169238431
FBgn0030733	10675	8207	6515	14001	10179	8003	469.436859	415.45459	304.516876	609.243835	538.648621	425.182556	0.062214575	0.485888369
FBgn0033132	3356	2471	1447	4190	1924	1831	69.163506	58.6082	31.676455	85.440483	47.695068	45.588757	0.573752149	0.237130938
FBgn0033133	119	81	48	170	79	74	2.408525	1.864715	0.98321	3.273049	2.009168	1.907431	0.451823235	0.49438219
FBgn0033134	1359	874	918	1322	777	837	29.421822	21.766506	21.127045	28.313372	20.248064	21.886478	0.886904063	0.040694919
FBgn0033135	222	116	100	198	105	124	4.573171	2.37216	1.973165	3.954386	2.427143	2.91832	0.853743784	0.100190351
FBgn0033136	89	61	79	72	97	36	2.296989	1.808146	2.163108	1.817852	3.018838	1.109613	0.963453289	0.030540906
FBgn0033137	52	29	41	81	50	95	0.411732	0.263421	0.341936	0.705398	0.70696	1.391832	0.083796071	1.054845043
FBgn0069973	1480	773	590	2051	776	1159	23.879127	14.471643	11.079662	32.44958	15.009642	23.00635	0.20271384	0.60426533
FBgn0040509	18	46	43	105	69	0	0.115959	0.339868	0.29334	0.667054	0.529394	0	0.634809882	0.807794468
FBgn0040508	298	500	288	874	419	2	1.952029	3.741447	2.006632	5.641732	3.281079	0.015593	0.807808631	0.324888842
FBgn0040502	2966	2219	1860	5049	1621	2050	108.093513	93.089661	72.050957	182.08136	71.090805	90.271439	0.326492819	0.404774695
FBgn0037502	299	497	234	652	287	0	3.654431	6.994073	3.042681	7.892255	4.228007	0	0.962710819	-0.073655845
FBgn0040507	386	363	355	424	277	273	2.151851	2.325345	2.102564	2.338027	1.861665	1.841521	0.888411171	-0.037118243
FBgn0040505	739	557	394	709	274	303	1.80644	1.56645	1.023286	1.716231	0.806607	0.895312	0.542065872	-0.289925262
FBgn0039890	5781	4304	5169	4286	3918	3975	47.105165	40.552351	45.552024	34.6896	39.288179	39.357231	0.289019886	-0.152179672
FBgn0039897	7964	6672	5033	8304	5217	3964	66.373816	63.301512	44.561878	68.74723	51.523655	39.900588	0.895227838	-0.038929768
FBgn0034237	23217	22420	27664	20823	19574	20767	208.434255	231.435095	263.66242	184.756368	211.211484	224.967392	0.483222661	-0.087439704
FBgn0250753	37114	29193	36166	30717	32859	36934	438.47416	398.950504	453.911606	364.704922	467.202816	529.942606	0.371043942	0.156247693
FBgn0250755	583	745	1022	549	521	620	4.416211	6.505198	8.239631	4.114562	4.74847	5.679677	0.341893749	-0.298985023
FBgn0034986	957	700	904	1036	1058	1007	30.851065	25.989025	30.96475	33.05901	41.034691	39.222168	0.032231607	0.456158678
FBgn0250757	4232	3324	2602	4444	4237	2894	40.509508	36.550222	26.302781	42.095563	48.784947	33.353071	0.216678518	0.3493546
FBgn0035397	3143	3251	5159	2021	1264	2019	16.375401	22.521403	30.155992	10.76018	8.107899	12.933355	0.00040217	-0.961515972
FBgn0005779	28	75	33	136	63	0	0.480981	1.492906	0.594694	2.329688	1.302505	0	0.721945743	0.605385158
FBgn0005778	70	146	49	185	85	0	1.251594	3.005947	0.931455	3.288348	1.832385	0	0.961418023	0.080007193
FBgn0035392	417	314	406	963	487	606	5.207085	4.413798	5.399581	11.653632	7.349478	8.951019	0.00071855	0.992957573
FBgn0035393	573	489	748	443	570	552	17.244114	16.947096	23.925924	13.180438	20.632486	20.062153	0.968006591	-0.012916217
FBgn0035390	3039	2630	3603	3113	2487	2636	44.060329	43.894215	55.528816	44.66748	43.390858	46.176189	0.972702835	-0.004553662
FBgn0027329	9603	8913	13090	7963	9946	10599	114.796173	122.647758	166.323471	94.19545	143.074127	153.069	0.847771952	0.046559623
FBgn0034232	714	607	795	672	776	679	23.716427	23.21023	28.070162	22.084513	31.035185	27.226702	0.436823846	0.193315751
FBgn0005771	898	774	575	873	379	374	7.370652	7.20457	4.987665	7.030916	3.738589	3.63986	0.388338339	-0.357790346
FBgn0005777	4816	4383	6704	3306	3948	4624	46.055016	48.253252	68.139125	31.270153	45.43629	53.438831	0.38770723	-0.226094721
FBgn0005775	180	161	99	182	38	50	0.738861	0.761012	0.432055	0.738475	0.18744	0.244023	0.405244656	-0.641660507
FBgn0010222	1354	860	988	1641	1230	1378	25.981376	19.15507	20.284528	30.812688	28.506915	31.542321	0.012420894	0.569969035
FBgn0034982	1282	1467	1955	1145	1224	1369	11.609636	15.288027	18.821656	10.26604	13.333588	14.972575	0.570479041	-0.148769705
FBgn0010220	1146	1235	1503	1173	1087	1144	15.780458	19.569588	21.996561	15.980673	18.013226	19.023964	0.919764003	-0.019100283
FBgn0032899	2726	1976	1595	3385	2006	2166	89.005056	74.923283	55.669549	109.790678	79.040019	85.221963	0.157287463	0.399961322
FBgn0024973	1391	1303	1789	1488	1382	1679	13.186657	14.222927	18.026468	13.963585	15.773798	19.231209	0.339357399	0.198689823
FBgn0053819	40	38	156	63	90	94	0.884187	0.965113	3.726396	1.382011	2.412132	2.548696	0.714889983	0.305498737
FBgn0262123	100	136	47	122	53	18	0.769863	1.2634	0.38143	0.933066	0.491124	0.159296	0.603497197	-0.481338528
FBgn0051874	285	507	193	715	267	4	4.037195	8.255274	2.90124	10.021972	4.542578	0.064488	0.972195973	0.04443109
FBgn0053810	45	49	161	72	102	113	0.994251	1.263353	3.828475	1.590194	2.743559	3.047345	0.612309866	0.392659983
FBgn0053813	63	83	252	94	146	183	1.407885	2.141299	6.005131	2.088844	3.948814	4.954453	0.680527633	0.313701456
FBgn0053814	229	257	458	241	299	523	10.681231	13.78932	22.706394	11.096714	16.774202	29.449051	0.480259191	0.375077274
FBgn0053817	232	267	453	252	348	529	10.813477	14.339221	22.420099	11.598081	19.525221	29.797115	0.377012894	0.451970211
FBgn0053816	46	44	149	69	97	98	1.015883	1.135765	3.547394	1.515796	2.624409	2.646061	0.633110222	0.365120077
FBgn0250786	3731	4185	6973	3161	2767	4028	13.466311	17.35565	26.840497	11.275032	12.010129	17.59386	0.181410698	-0.399188568
FBgn0052141	420	730	376	629	275	0	10.569799	21.155167	10.055036	15.668892	8.31554	0	0.652135689	-0.694765171
FBgn0262126	5259	4541	5632	4479	4083	4998	26.131636	25.927536	30.153374	22.054482	24.470888	30.938238	0.939200227	-0.011719165
FBgn0025394	3493	3167	4566	3068	2886	3222	27.158968	27.706455	36.867773	23.666552	26.852909	29.86859	0.539729987	-0.112229818
FBgn0025641	2383	2268	3642	2259	1954	2449	10.20839	11.189307	16.649939	9.579432	10.075268	12.644143	0.558935602	-0.138107961
FBgn0031758	158	122	71	170	89	16	3.352614	3.066796	1.655451	3.705947	2.27575	0.527474	0.786926215	-0.254638755
FBgn0025643	535	333	286	588	400	415	4.732312	3.242958	2.798461	5.136476	4.306403	4.54793	0.241145514	0.430732455
FBgn0025642	93	79	51	83	57	15	1.395484	1.894271	0.940877	1.29358	1.049876	0.418884	0.638794178	-0.402340897
FBgn0262124	3608	3208	4354	2288	1860	2372	25.727959	22.717123	29.515056	14.496767	15.2889	18.115796	0.000237571	-0.60632674
FBgn0027779	14313	11192	11117	12050	10327	8589	144.470892	129.235534	119.447629	122.352995	126.234957	106.709033	0.64069516	-0.081040937
FBgn0262509	1337	985	804	1284	749	539	5.109784	5.51221	3.533585	6.532325	4.624148	2.773868	0.688985545	-0.153610587
FBgn0262508	10624	9432	9086	14509	8425	7891	28.763049	24.696257	27.045251	38.983214	23.42338	26.787692	0.308334737	0.214432072
FBgn0029768	945	511	544	633	679	381	6.626304	4.396766	4.392459	4.653324	5.593758	3.152291	0.879358984	-0.0635611
FBgn0029769	2003	1362	1496	2110	1179	1416	18.764735	13.303759	13.728126	20.56749	13.720332	16.817254	0.702801615	0.094735806
FBgn0032519	336	544	241	542	227	38	9.911051	18.248772	7.390824	15.656402	7.882277	1.340061	0.645746007	-0.41210733
FBgn0032518	41258	32172	30734	46705	41427	38314	1139.694023	1017.910058	902.815848	1270.465943	1386.474915	1277.78154	0.005636631	0.443779903
FBgn0032515	1847	2053	1783	2480	1570	1597	21.954904	28.463527	22.500567	29.440798	22.20761	22.528925	0.539189793	0.127680493
FBgn0029763	2803	2833	5250	2542	2635	3398	14.664135	17.326188	29.782238	13.199644	16.549674	21.508971	0.634042376	-0.151578456
FBgn0032517	428	487	556	487	353	471	1.632608	2.138951	2.253966	1.837099	1.620812	2.16933	0.973918037	-0.008147804
FBgn0029761	122	70	49	101	22	17	0.362735	0.264373	0.178584	0.262139	0.06837	0.050592	0.45062377	-0.720775864
FBgn0029766	1367	1315	1362	15599	6463	5673	16.01491	17.741632	16.959433	180.947739	90.084063	80.338417	2.37E-17	2.885869003
FBgn0039270	521	473	821	525	588	526	13.785701	14.413456	23.098341	13.740225	18.724434	16.817284	0.893164908	0.043797033
FBgn0032513	2799	2630	3263	2574	2147	2121	31.861964	34.230578	39.202504	28.377002	29.633209	28.967195	0.133080874	-0.180234768
FBgn0039272	686	821	1042	557	599	758	11.388572	15.516953	19.231084	9.020068	12.013301	15.238335	0.462089774	-0.230318864
FBgn0034400	3042	2821	3883	2872	2352	2724	8.186614	8.742156	11.108007	7.649237	7.618371	8.85758	0.418823243	-0.125021582
FBgn0086265	5137	4805	3403	1988	6525	7131	95.55252	102.913532	67.270655	36.550504	146.026799	160.196759	0.392748967	0.449117463
FBgn0265041	30	55	41	57	34	0	1.361132	2.860307	1.969525	2.536501	1.848842	0	0.819352863	-0.374750526
FBgn0265045	42877	31140	27969	55783	35123	28079	159.134244	135.083649	106.305749	203.279019	151.26864	124.209215	0.165909851	0.359467053
FBgn0265047	90	144	139	104	82	75	1.833681	3.405719	3.039023	2.107159	2.015543	1.854622	0.437981089	-0.365369576
FBgn0265046	100	101	40	127	64	8	4.641624	5.439953	1.984663	5.846906	3.555821	0.42061	0.858208231	-0.194332127
FBgn0265048	1352	1174	1047	1846	790	1065	6.551359	6.551374	5.393939	8.85349	4.60566	6.233947	0.59095563	0.169841434
FBgn0264270	4504	3560	4621	2890	2313	2736	26.477668	24.265849	31.026321	16.797638	16.615303	20.115969	0.000100716	-0.508296002
FBgn0264273	170	206	139	167	87	124	0.817353	1.137585	0.671668	0.751867	0.509528	0.703016	0.474888321	-0.320701864
FBgn0264272	1649	1169	1414	511	533	217	10.213324	8.16662	9.72632	2.860067	4.143869	1.691613	0.000175555	-1.57480638
FBgn0037934	1506	1131	908	1974	1233	1415	12.447632	10.765397	7.976785	16.147659	12.264139	14.136175	0.059472184	0.524067964
FBgn0037935	1257	1135	875	1277	713	597	10.010036	10.409188	7.406758	10.066249	6.835169	5.746781	0.531324041	-0.212913768
FBgn0037936	2034	1407	863	2366	1216	3045	34.778751	27.63776	15.591671	39.925943	24.927598	62.905526	0.09235792	0.767577881
FBgn0037930	2291	1823	2149	133	238	129	82.304199	75.390999	82.057678	4.702311	10.273301	5.573252	3.69E-19	-3.441323468
FBgn0037931	552	668	980	513	389	539	4.30592	6.003417	8.124965	3.961473	3.647555	5.081439	0.169497335	-0.442695785
FBgn0037933	2556	1927	2173	2890	1865	2368	52.33791	45.429478	47.288616	58.558601	45.941769	58.591152	0.148910613	0.250300068
FBgn0037939	1281	2466	1014	2986	1065	0	13.98063	30.983782	11.755898	32.247307	13.98842	0	0.92730702	-0.193847678
FBgn0000536	5563	5442	4944	5424	4154	4331	55.871636	60.928938	52.442359	53.550076	51.627002	52.170436	0.732159712	-0.044717378
FBgn0000535	102	49	28	83	12	21	0.288921	0.13516	0.069496	0.198069	0.032102	0.060352	0.5900165	-0.567446423
FBgn0000533	1032	840	1499	685	754	893	16.338404	15.283152	25.304901	10.81387	14.557869	16.997749	0.285813597	-0.337087292
FBgn0000826	1167	1050	2104	724	921	1523	24.081638	24.940851	46.163845	14.787123	22.863422	37.986183	0.591417986	-0.239173246
FBgn0016081	2785	2698	3103	3109	1778	2042	5.733865	6.43198	6.887229	6.336986	4.410337	5.063047	0.359515562	-0.169035791
FBgn0003321	2370	2342	3301	2277	1809	1847	16.699578	19.010917	24.6513	15.843481	15.301546	15.658961	0.130406806	-0.268289359
FBgn0003326	57	86	90	87	37	31	0.344822	0.597684	0.577766	0.519539	0.265393	0.226877	0.4787015	-0.479777366
FBgn0039644	9481	9578	11964	7070	8451	10127	43.935493	51.385057	59.141966	32.380193	47.40527	57.118251	0.717770751	-0.085051725
FBgn0039645	137	105	171	136	117	116	0.701001	0.619472	0.934521	0.687562	0.720641	0.719171	0.975644444	0.01170956
FBgn0039647	497	397	259	411	129	148	2.540447	2.668196	1.498353	2.147312	0.755772	0.971839	0.251956016	-0.656445321
FBgn0039640	7865	8287	13903	4421	6153	8200	51.778116	62.922959	97.021847	28.649336	47.925267	65.217454	0.177661145	-0.472981315
FBgn0039641	208	133	199	245	220	209	3.915545	2.888799	3.988102	4.573894	4.999657	4.766111	0.139156089	0.495358159
FBgn0039642	676	584	786	311	336	542	14.807489	14.702369	18.279419	6.77867	8.893334	14.393151	0.111039207	-0.593045716
FBgn0004638	4566	3607	4951	3465	3012	3360	38.509397	35.048205	48.202692	29.823099	31.051478	34.253802	0.088791957	-0.242547699
FBgn0031091	1409	1596	2720	957	1121	1232	14.561757	19.008201	28.943917	9.728242	13.968642	15.413422	0.079752256	-0.595616496
FBgn0031090	2485	2802	4151	2268	2062	2726	25.021475	28.764207	39.69113	20.689296	20.78071	32.766416	0.359750137	-0.240878191
FBgn0031093	1721	1685	1795	1677	1507	1297	21.014912	23.683855	23.295303	20.26635	22.137499	19.136181	0.74618701	-0.051046776
FBgn0031092	2880	2322	2217	3088	2773	2820	58.550846	54.355774	47.902512	62.127285	67.844849	69.25927	0.023008206	0.392538803
FBgn0031094	1313	1209	1659	1003	1155	1264	27.593155	29.25876	37.071583	20.849455	29.201641	32.085747	0.691869598	-0.100053096
FBgn0031097	2816	1215	1224	2842	1346	1388	36.056129	17.885454	17.067212	37.035334	20.296412	22.23677	0.625099037	0.215000446
FBgn0031099	1092	796	877	1435	965	908	15.854825	13.41007	13.584629	20.820392	16.84126	16.039044	0.076886627	0.407839328
FBgn0031098	1163	1099	1394	955	1007	1087	9.601328	10.447114	12.231844	7.801313	10.00749	10.839352	0.708366732	-0.080557556
FBgn0004635	233	168	124	141	71	72	1.984349	1.588585	1.106886	1.187163	0.6668	0.665445	0.147346109	-0.762597612
FBgn0039355	342	244	484	187	231	339	5.276938	4.286579	7.922504	2.826837	4.239748	6.323151	0.53404752	-0.293422105
FBgn0035911	2125	1822	2557	1929	1869	2312	32.270271	31.863161	41.282219	28.995274	34.16729	42.425278	0.664034986	0.091452814
FBgn0011361	13481	10433	9092	15059	12530	10435	439.037148	391.809677	315.377224	484.121681	490.859513	415.77201	0.084529602	0.360614226
FBgn0004636	3452	3421	4348	2651	2003	2395	29.172197	33.278108	39.034436	22.131355	20.372835	24.458698	0.000317411	-0.50852707
FBgn0016660	63	106	64	55	17	26	0.492369	0.963469	0.594258	0.431797	0.175921	0.267075	0.121350449	-1.16242324
FBgn0283480	2441	1286	1429	2651	1739	3719	31.861542	19.322683	19.821268	34.241367	27.313728	58.643372	0.031935815	0.82174364
FBgn0029948	756	534	190	802	449	252	24.085411	19.59399	6.437121	25.288073	17.21134	9.689086	0.841694304	0.13149794
FBgn0029949	226	432	168	556	181	0	3.518131	7.731491	2.77604	8.560683	3.390837	0	0.934175206	-0.132422108
FBgn0029946	314	566	193	718	296	0	9.075656	18.857445	5.912314	20.573942	10.314171	0	0.982789844	-0.034408925
FBgn0029947	496	815	420	1045	358	0	10.453745	19.778421	9.401378	21.798447	9.066556	0	0.86834717	-0.259412052
FBgn0029944	1969	2041	3076	1418	1342	1619	12.983074	15.491298	21.564716	9.248694	10.652183	12.8966	0.03915707	-0.513816166
FBgn0029945	241	359	169	453	148	33	2.702012	4.636952	2.006582	5.0308	1.997659	0.444245	0.802125052	-0.229636729
FBgn0029942	1172	1009	1479	1224	982	907	22.513744	22.410035	30.193182	23.761264	22.874927	21.361495	0.73576493	-0.067508056
FBgn0029943	1381	1068	1540	1126	920	1031	22.386211	19.939014	26.539339	18.061911	17.953257	20.18713	0.254904392	-0.203900066
FBgn0029940	237	507	268	553	191	2	5.548323	13.690742	6.665407	12.835076	5.375134	0.0332	0.76358086	-0.398044439
FBgn0029941	4172	4855	9490	3419	3248	3959	25.839836	34.518285	61.175282	20.823225	24.136058	29.566201	0.067278065	-0.61343349
FBgn0011829	44	44	68	57	25	22	0.205609	0.234319	0.337907	0.259945	0.137128	0.120842	0.52147789	-0.459878276
FBgn0027094	6224	5963	8417	4991	5261	6634	45.390321	50.046026	65.22888	35.911606	46.151189	58.413366	0.659655	-0.100660387
FBgn0027095	3572	2961	3315	3307	3521	3026	96.991623	92.54126	95.674767	88.853943	115.038101	99.265755	0.305722731	0.178540819
FBgn0027093	2786	2401	3102	2042	2456	2484	30.002232	29.768223	35.513126	21.76498	31.836639	32.316807	0.795100791	-0.057761894
FBgn0027090	3344	3312	4951	3151	3341	3991	31.321199	35.718937	49.293789	29.206244	37.664669	45.165375	0.869072169	0.040364319
FBgn0027091	2178	2023	2709	1623	2013	2432	20.420027	21.830866	26.998096	15.051669	22.702911	27.547228	0.981961088	0.00623127
FBgn0034602	1037	707	882	861	714	518	14.628956	11.469673	13.216939	12.019829	12.12236	8.824952	0.553064621	-0.164560698
FBgn0034601	480	893	396	1222	410	0	13.43252	28.783039	11.767061	33.855896	13.817083	0	0.960025622	-0.079179675
FBgn0050350	331	614	278	827	328	0	5.562679	11.895659	4.96193	13.782282	6.64451	0	0.983324409	-0.033035602
FBgn0034606	633	487	449	814	391	392	3.034562	2.840803	2.389125	4.02364	2.25222	2.363595	0.688492607	0.147869106
FBgn0034605	763	421	447	979	670	756	9.233503	5.86358	5.743763	11.721867	10.159532	11.516667	0.029372817	0.716075524
FBgn0040089	1103	1029	1546	1067	730	782	8.799564	9.016256	14.170212	8.817313	7.094479	8.505591	0.115689685	-0.353955495
FBgn0015286	2341	2058	2599	1684	1365	1567	21.730572	21.85706	25.384178	15.679813	15.260463	17.439572	0.00064639	-0.43376886
FBgn0040087	1391	1217	1587	1495	1308	1481	11.483799	11.628529	13.969792	12.193504	12.225428	13.893102	0.200548635	0.202153051
FBgn0034356	1480	815	570	500	276	262	9.865269	6.422734	4.03445	3.461298	2.417212	2.105393	0.004825898	-1.333916046
FBgn0015282	7758	6695	8513	6659	6641	8291	118.304703	117.547541	138.39989	100.511878	122.088463	144.46843	0.617240171	0.092146232
FBgn0015283	6497	6046	7633	6235	5987	7140	110.127814	117.85395	136.491423	104.53913	122.016303	146.298848	0.471283728	0.118112192
FBgn0040080	1970	2124	3584	1789	1479	1846	13.816455	17.145077	26.714682	12.411238	12.481253	15.636414	0.140626849	-0.410564825
FBgn0034352	64	174	103	205	84	0	0.850726	2.66121	1.44611	2.700029	1.340302	0	0.909666894	-0.184389402
FBgn0038113	124	82	67	253	113	143	2.107003	1.589932	1.201496	4.261714	2.301532	2.941113	0.053686672	1.021612246
FBgn0038110	1842	1580	1745	1783	1537	1772	32.132263	31.725969	32.3531	30.785028	32.269081	37.345329	0.295371818	0.146526284
FBgn0038115	1020	751	745	1400	1242	1862	15.066166	12.766937	11.688595	20.457745	22.069775	33.219513	0.000378294	1.013229221
FBgn0038118	950	1150	1987	803	1034	1246	5.032855	7.018244	11.198348	4.209448	6.592975	7.979434	0.60382035	-0.205614966
FBgn0030276	5903	5920	8875	3992	3571	4485	36.547266	42.546957	59.349204	24.454717	26.811333	33.556323	0.005160657	-0.602770632
FBgn0030277	1278	2277	993	3227	1247	0	34.884293	71.603676	28.814325	87.175135	40.979382	0	0.991148393	0.023619123
FBgn0030274	1393	1441	1946	1671	1067	1471	13.865585	16.567597	20.542392	16.249459	12.484992	17.503452	0.896880438	-0.02816282
FBgn0037555	3999	4382	7363	2898	3070	4241	38.097634	48.992753	73.24	26.73654	34.798367	48.737095	0.17130845	-0.433090215
FBgn0030272	972	798	611	1518	829	710	45.70483	43.167946	30.538794	70.629181	46.879192	40.29208	0.176541171	0.484182596
FBgn0037553	420	285	282	529	353	421	4.807602	3.758116	3.425753	6.003041	4.854453	5.810304	0.070192486	0.552657724
FBgn0037550	483	485	649	519	613	717	12.59736	14.890087	18.219483	13.550304	19.813031	22.556386	0.221186446	0.383186966
FBgn0037551	1708	1572	1895	1766	1487	1432	31.37611	33.355254	37.647977	32.361255	33.12337	32.124245	0.867754692	0.021149591
FBgn0030278	420	642	260	909	202	0	17.686672	31.093035	11.641048	37.86388	10.207011	0	0.882047045	-0.237769816
FBgn0036605	118	57	26	54	23	34	5.25755	2.915509	1.209816	2.387453	1.218641	1.825382	0.402178365	-0.734973479
FBgn0036601	104	48	15	71	10	25	4.371296	2.315854	0.653463	2.944787	0.490647	1.238155	0.604820077	-0.592241015
FBgn0036600	418	173	89	326	161	272	14.859272	7.089501	3.341515	11.48238	6.895688	11.664797	0.670075708	0.296461291
FBgn0036603	102	42	30	57	21	45	2.925598	1.383196	0.886152	1.602753	0.704015	1.527532	0.665090697	-0.370433699
FBgn0036609	70	72	45	217	80	0	2.262531	2.694953	1.542419	6.993174	3.103385	0	0.660235048	0.72762804
FBgn0040262	140	76	67	137	120	66	1.93257	1.115157	0.910217	1.7277	1.843176	1.016539	0.568323301	0.349815845
FBgn0040260	2257	1368	1266	3000	2203	1819	27.206189	19.511587	16.486915	35.957952	32.485743	26.665245	0.028230233	0.67330496
FBgn0010014	468	376	286	560	183	219	8.849472	8.205239	5.745048	10.48647	4.16012	4.994103	0.791202029	-0.137297939
FBgn0010015	963	596	601	873	485	403	7.947359	5.478358	5.231974	6.628932	4.401836	3.720434	0.672614876	-0.161687764
FBgn0010019	317114	392052	251311	305667	251994	164323	3200.346924	4554.960938	2695.861328	3052.571045	3060.454102	2003.518921	0.333859985	-0.272041178
FBgn0010548	6031	6570	5890	6961	4700	4900	63.565442	81.182928	65.060613	74.355371	61.170142	63.062782	0.916841909	-0.016411189
FBgn0010549	138	103	120	95	98	61	0.704771	0.602594	0.650335	0.476707	0.598602	0.376655	0.477511655	-0.334134209
FBgn0023179	805	753	494	885	385	378	4.639147	4.991269	3.020128	5.041441	2.66973	2.626964	0.626071588	-0.210967508
FBgn0026418	12128	10792	16087	10437	11003	12546	86.662263	88.850352	122.435855	72.528038	94.080952	107.911574	0.954025684	-0.011787183
FBgn0004237	9041	8481	12904	5136	5855	6749	91.137252	100.600556	143.297887	50.518879	70.983055	80.4708	0.015062217	-0.586429946
FBgn0026415	14180	12585	13666	14591	11267	14750	204.792556	206.757958	207.242696	208.064291	195.018179	257.207691	0.168517891	0.168713455
FBgn0023174	7443	6699	8268	6509	7391	7590	165.547821	171.519608	195.472321	143.266205	197.828445	203.967239	0.496949016	0.124867881
FBgn0023177	3104	2929	5301	2815	2998	3777	35.951285	39.328222	65.737516	32.10773	41.941643	52.709041	0.874131638	-0.047513301
FBgn0026411	107	74	47	107	44	68	0.89256	0.692501	0.397705	0.860238	0.40889	0.662731	0.926944336	0.060316756
FBgn0023170	2142	1726	1530	3412	3041	2652	171.044098	158.606171	129.866531	269.593658	292.253601	255.868256	1.16E-05	0.915922587
FBgn0023172	4883	4458	7162	4075	3263	4179	14.153055	14.276098	21.005905	10.925008	10.641601	15.363475	0.102050238	-0.345303553
FBgn0034005	34	21	40	83	35	40	0.231056	0.157708	0.290451	0.557681	0.281343	0.328792	0.220587598	0.867545073
FBgn0033544	6351	5713	5469	5933	3978	3237	85.141293	84.980238	80.488142	75.551786	61.283497	50.69174	0.19800808	-0.274227558
FBgn0043903	2761	3096	5396	2606	2131	2931	13.021628	16.814205	27.058138	12.164333	12.098746	16.701866	0.210628304	-0.375841917
FBgn0058160	1720	1099	1268	2557	1937	1910	21.96034	15.782267	13.878089	29.756258	30.038771	27.615765	0.000220991	0.808202232
FBgn0021825	2485	2119	2667	2309	1914	2487	42.083172	41.311001	48.005474	38.684528	39.009811	50.869198	0.738678091	0.054522572
FBgn0267378	5448	5052	6172	4908	3825	4168	52.103161	56.06309	65.348051	46.883785	44.23939	50.370277	0.022320921	-0.207920354
FBgn0051436	285	187	208	986	415	565	4.669759	3.527383	3.616178	15.993904	8.182174	11.196582	1.90E-05	1.65727157
FBgn0051431	475	352	372	407	289	287	6.775903	5.811618	5.697086	5.740853	4.944892	4.995395	0.619833803	-0.133413871
FBgn0267376	6436	4571	5199	3378	2734	2628	124.616964	99.869893	109.362805	58.997927	57.464807	57.712376	8.08E-06	-0.727729671
FBgn0030853	9687	8257	6776	10647	8672	6981	244.607735	239.562788	181.508465	261.30225	263.412596	212.98052	0.26252587	0.241437795
FBgn0030850	5538	4888	5768	4885	4038	5438	67.136046	68.280857	74.527431	58.643855	59.087337	79.990122	0.978607914	-0.004165921
FBgn0030851	740	665	1098	707	649	689	13.490487	13.972836	21.288294	12.754866	14.254524	15.191248	0.673626646	-0.111951171
FBgn0030854	2001	1973	2934	1817	1722	2103	25.986209	29.497641	40.51076	23.356233	26.918388	33.012875	0.635337284	-0.111304239
FBgn0030855	1304	1445	2213	1167	1175	1204	11.322467	14.448466	20.432043	10.02701	12.27909	12.637285	0.26560667	-0.302641842
FBgn0030858	1426	1416	2291	1356	1294	1434	8.940571	10.21735	15.266413	8.413289	9.758295	10.862174	0.567953795	-0.147937074
FBgn0030859	957	1880	673	2181	992	65	9.440803	21.360874	7.059226	21.296768	11.780598	0.767576	0.950918866	-0.059726554
FBgn0051229	887	744	810	1015	895	896	26.236671	25.350079	25.463997	29.726566	31.854065	32.026196	0.023338956	0.367680984
FBgn0085279	72	39	77	92	65	55	3.533523	3.103546	4.15541	5.702584	5.431118	4.562679	0.552447642	0.337814326
FBgn0085274	51	64	27	90	40	0	2.084979	3.009069	1.17789	3.656147	1.949958	0	0.969714982	-0.063398676
FBgn0085271	122	76	125	132	130	130	7.745934	5.602129	8.337665	8.41267	9.783233	10.1736	0.271028332	0.463211566
FBgn0032728	874	801	1169	714	722	794	7.024305	7.410778	9.990336	5.680178	6.98043	7.712705	0.49381389	-0.168118534
FBgn0032729	2500	1947	1753	2944	2070	1733	30.805464	28.075895	23.391601	37.358628	30.844439	26.278036	0.27850287	0.267268404
FBgn0032723	806	988	1435	640	439	534	3.008047	4.136743	5.701918	2.359513	1.920978	2.348391	0.004266995	-0.842871405
FBgn0032720	1167	1047	1176	1034	1251	1009	39.997681	41.304329	42.819794	35.062664	51.59201	41.771053	0.549804751	0.142672621
FBgn0032721	6130	5713	7432	4302	5766	6440	64.960172	70.16551	83.981456	44.959179	73.372821	82.646551	0.917188213	-0.027027609
FBgn0032726	2580	1331	927	3771	2460	5263	44.84402	26.366277	16.722597	65.039281	50.998145	109.838916	0.002170677	1.409651204
FBgn0032727	3495	2788	2948	3613	3118	3211	53.177001	47.897731	47.552087	53.868457	56.72839	58.059237	0.047873127	0.272799032
FBgn0037461	367	592	290	794	402	0	8.316901	15.468435	6.981116	17.832112	10.976094	0	0.995233037	0.009368406
FBgn0032725	1510	1269	1493	1153	1271	1433	63.243408	62.412611	67.145164	48.571764	64.619757	72.883744	0.871290707	0.036348408
FBgn0030237	2758	1775	1560	2823	1519	1598	80.194107	59.400002	48.191513	81.215576	53.132641	56.11256	0.765356824	0.095691343
FBgn0286051	3287	3430	3489	3711	2555	1898	28.704492	34.144138	33.321061	31.297308	27.210931	21.049334	0.446558903	-0.180732468
FBgn0023549	2289	1819	2530	2399	1734	2335	17.814827	16.292398	20.93017	18.473116	16.236164	21.951088	0.467601094	0.127879731
FBgn0023545	1570	1630	1755	1548	1342	1476	30.008791	35.874496	35.660652	29.273895	30.863525	34.088371	0.900985136	-0.017612331
FBgn0261363	104	67	95	87	62	97	1.063488	0.787871	1.031659	0.882493	0.758479	1.201109	0.907305054	0.056197128
FBgn0023540	6767	5300	5018	8580	5372	4355	80.920953	73.011629	64.141534	101.733664	77.673758	63.039192	0.342304689	0.236811223
FBgn0023541	377	653	192	274	198	223	5.136208	10.249046	2.771206	3.690508	3.243506	3.665284	0.233043816	-0.694753934
FBgn0023542	2450	2070	2574	2080	2016	1826	31.453278	30.598255	35.122265	26.429173	31.148031	28.319386	0.574649589	-0.086173283
FBgn0001206	561	845	2232	534	566	742	2.7467	4.761524	11.618957	2.583366	3.333228	4.385247	0.163915481	-0.778531798
FBgn0001202	1698	1556	1648	1653	1408	1544	16.84923	17.77681	17.385859	16.237059	16.811428	18.507145	0.551367148	0.074334147
FBgn0053156	3304	3594	5462	2318	2628	3417	40.751409	50.73059	72.14873	28.18497	38.701573	50.84163	0.212950809	-0.371497933
FBgn0053158	968	902	1107	814	869	877	6.478417	6.945321	7.871852	5.387624	6.992416	7.090694	0.860277302	-0.037257935
FBgn0086384	2133	2435	3165	2077	1865	2298	18.874396	24.030916	29.629025	17.560521	19.439281	23.114377	0.535373851	-0.136280281
FBgn0001208	4432	2868	2432	7989	4005	5279	66.067884	49.371317	38.594269	118.786271	72.227612	95.484946	0.001671522	0.959609295
FBgn0040942	974	721	716	1252	846	845	21.724171	18.505409	16.96467	27.616617	22.70203	22.749031	0.068271925	0.436040198
FBgn0042131	102	180	77	306	69	1	1.718363	3.50689	1.380537	5.139785	1.390877	0.000549	0.955515647	0.080453414
FBgn0042132	1178	1152	1295	1150	782	911	13.02209	14.460552	15.17288	12.584858	10.098065	12.222893	0.191379809	-0.19835145
FBgn0053489	94	210	92	293	107	0	1.232706	3.36296	1.283681	3.9682	1.69332	0	0.973114221	0.05495428
FBgn0042134	12398	13271	19221	9466	11041	13809	72.380608	89.529073	119.501699	53.240363	77.571856	97.897942	0.461132839	-0.195424932
FBgn0042135	12060	10909	11163	10837	7464	7112	114.791478	121.642144	113.669032	100.743992	87.524455	84.683239	0.048649624	-0.278334766
FBgn0042138	7022	4882	5035	5837	5541	4785	128.983756	103.153432	98.21578	106.084859	122.247679	106.199226	0.612009309	0.102738631
FBgn0053481	343	235	155	370	152	116	5.755568	4.680217	2.79251	6.386435	3.148049	2.359316	0.869969229	-0.09951139
FBgn0035989	1846	2202	2302	2551	1579	1277	20.646416	29.422845	28.983279	28.539347	21.675478	16.781831	0.71580467	-0.097374214
FBgn0035988	2190	3822	1786	5109	1885	6	34.603485	69.548241	30.007505	79.910683	35.851051	0.103127	0.946577534	-0.109883669
FBgn0035983	1621	1418	2312	1964	1382	1653	11.607746	11.702739	18.480857	13.325636	11.55555	13.64026	0.763955874	0.066333699
FBgn0035982	6982	7318	4579	3153	1833	1530	185.84906	224.265656	129.543152	83.031181	58.706837	49.193245	9.19E-06	-1.414568806
FBgn0035981	2918	2833	3544	2451	2107	2577	41.416891	45.83567	52.961338	33.486347	35.020824	42.993641	0.182209726	-0.211077536
FBgn0035980	652	604	838	542	543	462	16.809813	17.930357	22.966009	13.82666	16.843134	14.377709	0.28931357	-0.259406045
FBgn0035987	6703	6200	6585	4019	5561	6320	77.648849	83.036329	84.866401	47.721114	79.307209	93.533055	0.707508573	-0.100031561
FBgn0035986	1098	1116	1391	793	759	940	6.76718	8.93489	10.320253	4.381128	5.702569	7.516444	0.117536484	-0.356122833
FBgn0035985	5504	4779	3821	4802	3197	2219	125.329346	125.262421	92.485985	108.19751	87.60041	61.021492	0.264450474	-0.330630067
FBgn0035235	526	595	674	595	448	566	3.180601	4.176262	4.402325	3.599301	3.289545	4.178305	0.995259039	0.001332311
FBgn0020018	969	1049	1182	1371	1151	1026	13.465897	16.781158	17.458448	18.8505	19.237658	17.217745	0.088594169	0.309412193
FBgn0263023	29	55	40	107	39	0	1.061172	2.321612	1.553076	3.912004	1.7451	0	0.862625636	0.291408683
FBgn0028377	253	467	235	313	133	85	6.013057	12.811301	5.951459	7.375678	3.793388	2.434524	0.232678631	-0.766947066
FBgn0028374	88	69	60	142	70	93	1.950138	1.748922	1.400577	3.124658	1.856669	2.476171	0.220268676	0.621803576
FBgn0263022	79	132	48	191	100	0	2.090336	4.025602	1.353147	5.026726	3.181249	0	0.885614737	0.236551485
FBgn0028372	818	965	789	983	579	375	8.117848	12.52735	8.242311	10.908775	6.780199	4.175675	0.458982106	-0.287898758
FBgn0028370	90	70	36	132	30	48	0.43724	0.393833	0.187729	0.639163	0.172735	0.281933	0.835549708	0.173286655
FBgn0028371	3143	2633	2914	4535	2339	2815	8.458866	7.899574	8.241893	12.173359	7.88388	8.886845	0.1765714	0.291312449
FBgn0035231	680	872	449	1166	499	289	9.212144	13.593878	6.464016	15.625384	8.126981	4.716255	0.930977736	0.049488223
FBgn0028379	512	852	473	1181	541	5	12.911559	24.713993	12.655409	29.460215	16.414629	0.121873	0.985661351	-0.022249432
FBgn0267967	192	355	287	439	237	194	2.217065	4.725119	3.52926	5.028399	3.300898	2.705963	0.715588857	0.175331348
FBgn0038872	1753	2114	4193	1493	1329	1970	8.670952	12.040973	22.045548	7.300882	7.906232	11.765343	0.145166802	-0.562813294
FBgn0263027	325	369	420	321	304	235	5.870861	7.675989	8.064249	5.737932	6.598403	5.128749	0.485950801	-0.207139268
FBgn0022702	1869	1669	1778	1838	1350	1851	21.479407	24.10766	23.375074	22.612997	19.694491	28.601837	0.620569544	0.082465193
FBgn0022709	3731	3191	2499	5695	3248	2512	84.065297	81.11215	59.297121	126.51112	87.245157	69.290268	0.196334345	0.406531904
FBgn0029539	167	325	189	463	195	0	5.988282	13.448538	7.196933	16.436587	8.376366	0	0.995119724	0.009712792
FBgn0032230	845	507	400	965	544	584	15.182305	10.458848	7.609244	17.130276	11.731555	12.638381	0.328825137	0.391965736
FBgn0035181	2016	1467	1762	1875	1776	1682	49.268372	41.277592	45.751522	45.334492	52.218159	49.640957	0.267084739	0.197977712
FBgn0035187	67	57	36	101	60	32	0.697332	0.690685	0.402192	1.043026	0.757104	0.398887	0.593228822	0.389610306
FBgn0038938	2348	2667	2135	2215	2120	1842	19.999427	26.810466	19.919193	18.417761	21.173651	17.080368	0.808615689	-0.050939641
FBgn0039227	2465	3169	5572	1926	2057	3191	11.073565	16.386866	26.610672	8.561982	11.119324	17.319519	0.249806812	-0.448906845
FBgn0038934	356	549	227	545	155	0	1.591179	2.885689	1.094202	2.381603	0.859064	0	0.672651384	-0.665451189
FBgn0035189	1995	1182	614	3325	1925	3687	37.847061	25.812876	12.376411	62.429699	43.942284	84.510178	0.003705558	1.382494504
FBgn0038930	321	318	266	2354	902	1158	13.317429	14.906309	11.804724	82.52277	38.904172	49.774241	1.40E-10	2.39309604
FBgn0052687	4707	3514	3333	4471	3209	4324	45.696317	39.557774	34.622528	42.313913	37.636827	50.03389	0.299700781	0.212286448
FBgn0052685	2213	2340	3308	1854	1765	2038	8.534342	10.086605	13.602494	7.231247	8.337154	9.654018	0.186142666	-0.296213086
FBgn0039225	67	75	23	75	35	33	0.512082	0.652979	0.185943	0.566669	0.317452	0.298385	0.894737108	-0.110426612
FBgn0262029	120	81	182	211	103	103	0.537086	0.414446	0.868498	0.934312	0.557245	0.55163	0.623487496	0.26685035
FBgn0031252	810	942	1853	546	779	1230	15.266447	20.442354	37.155411	10.175745	17.670298	28.036528	0.567190257	-0.284483248
FBgn0087035	9667	9739	11239	11387	7605	7987	54.828428	63.697371	67.812272	64.021945	52.030859	54.861034	0.786387395	-0.03498234
FBgn0031703	1223	996	972	1634	1013	1286	13.690639	12.830546	11.565294	18.097958	13.645786	17.395679	0.031828889	0.447705496
FBgn0039223	3137	2572	3186	2952	2412	2844	35.219851	33.110027	37.941502	32.781204	32.508612	38.452981	0.680055955	0.051697701
FBgn0259961	56	93	36	92	49	0	3.861197	7.438193	2.634876	6.287486	4.071801	0	0.845455109	-0.320331771
FBgn0259965	64	175	65	129	50	0	4.887456	15.868319	5.525232	9.789391	4.788729	0	0.656415277	-0.725454755
FBgn0259964	491	1050	265	1053	563	4	26.9939	66.504852	15.441569	57.308998	37.251072	0.257041	0.940313827	-0.097391401
FBgn0259967	165	365	174	322	215	20	5.956894	14.211601	5.305451	10.162181	8.162188	0.755534	0.802819937	-0.244568637
FBgn0259966	330	803	242	843	347	0	14.085758	39.490463	10.988002	35.64053	17.82366	0	0.915972492	-0.168759041
FBgn0259969	452	957	323	877	339	0	18.7244	45.702991	14.243567	36.021599	16.923796	0	0.765197076	-0.470786577
FBgn0259968	2964	6261	1977	6397	4216	0	187.226974	460.847611	134.012856	404.587891	320.938766	0	0.999152703	0.002378574
FBgn0038874	94	55	72	76	74	41	0.627481	0.426517	0.532833	0.516345	0.624943	0.333004	0.948734268	-0.038086153
FBgn0036101	723	432	366	844	428	406	14.825857	10.137184	7.956794	17.045997	10.477139	9.929197	0.536367648	0.268057079
FBgn0033426	1879	1574	1605	1906	1195	1277	22.500523	21.67308	20.401387	22.593158	17.160076	18.467044	0.735002759	-0.064431465
FBgn0085220	1004	795	833	889	1011	909	44.533841	41.698624	41.221428	38.362812	53.529577	48.045209	0.257053328	0.274901841
FBgn0036988	1340	985	1529	1069	868	1284	15.902744	13.412195	19.247411	12.531016	12.368191	18.442667	0.753774126	-0.081510648
FBgn0052428	3306	2868	3929	2297	2326	2093	46.416054	48.333349	60.674753	32.964419	39.599494	35.892216	0.019668433	-0.409823044
FBgn0036104	1386	1463	2425	1230	1118	1430	11.70541	14.224964	21.768951	10.27448	11.36047	14.590981	0.305947686	-0.299762166
FBgn0052423	4202	4032	5254	3343	2231	2734	21.854391	28.309055	36.549536	16.578269	17.711578	19.743008	0.000294867	-0.54371063
FBgn0052350	1828	1856	2202	747	823	1001	14.78035	17.27478	18.923506	5.977217	8.008198	9.775886	4.31E-05	-1.01172428
FBgn0036980	3186	3509	5250	3208	2626	2911	22.568873	28.61272	39.505616	22.57699	22.37961	24.938157	0.203602282	-0.280211627
FBgn0036986	179	201	83	221	117	96	2.658231	3.440257	1.307236	3.245524	2.08872	1.721844	0.984335824	0.012115644
FBgn0036987	522	576	857	503	397	544	8.724876	11.093948	15.249359	8.312807	8.023506	10.98943	0.385746369	-0.266281919
FBgn0052425	5059	5384	6352	4108	3848	4017	63.148945	73.863908	77.195762	48.912921	52.391262	54.025675	0.032119713	-0.316991483
FBgn0036985	1779	1262	1195	1797	1061	1268	5.81899	4.751265	4.154848	5.814974	4.17671	5.007426	0.685780901	0.104211934
FBgn0265184	79	67	79	89	52	57	1.209843	1.17916	1.296197	1.354387	0.95849	1.053519	0.93180356	-0.040592493
FBgn0265185	4616	3687	3792	7092	5679	4516	98.410531	90.523394	86.025045	149.909275	146.083573	116.282348	0.000383374	0.671384306
FBgn0265186	1006	950	1048	2201	1437	1244	12.47878	13.601136	13.844957	27.168709	21.650609	18.572234	0.000135328	0.843745186
FBgn0265187	350	549	263	884	334	104	3.11305	5.475246	2.458228	7.547575	3.367844	1.078379	0.748201893	0.247629151
FBgn0028956	520	322	457	298	264	259	5.986041	4.138096	5.51232	3.347359	3.647893	3.154011	0.095771975	-0.487364595
FBgn0019940	408	499	210	934	317	347	6.656625	9.375608	3.633329	15.104347	6.233902	6.835821	0.304676856	0.594175663
FBgn0265182	437	410	389	456	174	152	2.783199	3.001454	2.69372	2.853725	1.360028	1.164801	0.25283849	-0.559125988
FBgn0028955	4985	3594	3531	6891	3760	3191	82.627994	67.957817	62.780371	114.422054	75.715109	66.244668	0.265470946	0.322396652
FBgn0019949	879	775	1072	820	704	706	13.686934	13.899578	17.740311	12.642311	13.20009	13.273715	0.521266559	-0.119703249
FBgn0265189	768	762	1204	613	782	850	9.663387	11.035616	16.106401	7.630396	11.845691	12.92485	0.797717795	-0.086485055
FBgn0261514	43	59	26	58	26	16	0.33244	0.535702	0.220822	0.444009	0.242823	0.153181	0.759780202	-0.268656078
FBgn0264598	510	305	351	482	185	205	1.293088	0.841111	0.951119	1.163794	0.606106	0.619839	0.521407566	-0.303497183
FBgn0026620	6309	6554	8652	7641	5123	5670	33.923801	38.910759	48.070815	36.883868	34.679843	37.687476	0.669681564	-0.069660189
FBgn0000499	1555	1877	2922	1506	1222	1445	12.570967	17.467176	25.115732	12.044265	11.89049	14.108853	0.119982093	-0.435745778
FBgn0028695	7662	7673	11269	6286	6706	8677	57.947891	66.801788	90.592537	47.039944	61.032429	79.277046	0.664358976	-0.107757904
FBgn0030073	706	479	603	1063	1074	2196	15.103775	11.787436	13.719776	22.509138	27.671717	56.810665	0.000386185	1.467721393
FBgn0000490	499	408	451	601	301	269	3.093141	2.866867	2.771873	3.278402	1.974992	1.762514	0.811320818	-0.087459416
FBgn0000492	150	144	164	164	99	86	1.346097	1.485063	1.563018	1.455156	1.065271	0.931895	0.535432573	-0.252748245
FBgn0039187	3380	2973	4395	2826	2341	3086	17.412353	19.523466	26.73824	16.117488	16.222943	21.510633	0.29529956	-0.206731281
FBgn0039186	4209	4011	8008	2977	2920	3696	36.199352	39.835561	74.387665	25.181122	30.539701	38.694693	0.070760912	-0.566999514
FBgn0031409	87	191	65	191	79	0	2.590761	6.593442	2.065861	5.681958	2.847076	0	0.853939408	-0.300723052
FBgn0039183	1812	1666	2297	1326	1301	1546	13.185294	13.908027	18.006498	9.596381	11.512227	13.481144	0.176708536	-0.287947786
FBgn0039182	3402	2997	4458	2385	2584	2918	16.928846	17.163488	23.575445	11.739367	15.470548	17.537893	0.23029041	-0.272754147
FBgn0034162	2893	2094	1626	2908	2155	2036	93.299858	77.752083	55.726814	92.800583	83.655037	79.344337	0.363429384	0.251505783
FBgn0031403	536	531	960	489	430	612	17.757614	20.285051	33.839577	16.049646	17.136913	24.515898	0.542881092	-0.221148053
FBgn0031401	2873	2724	2393	2634	2049	1584	28.388088	31.113359	25.199488	25.857497	24.44231	18.916706	0.363444133	-0.201988293
FBgn0031406	6226	2714	1408	5330	6452	6056	163.631119	82.123657	39.337894	138.623688	204.085922	192.294586	0.060827821	0.968947054
FBgn0031407	227	409	177	478	198	0	7.584438	15.751761	6.27639	15.894793	7.97938	0	0.892573334	-0.213957042
FBgn0039189	489	522	913	562	483	693	6.710229	8.240314	13.305885	7.628931	7.964344	11.479095	0.924137348	0.034682287
FBgn0034165	365	233	216	456	193	278	10.544875	7.765307	6.647777	13.043324	6.708362	9.70819	0.481658972	0.31235512
FBgn0034774	76	62	62	154	46	0	2.568437	2.385858	2.226948	5.150589	1.851834	0	0.971407254	0.058773324
FBgn0037127	104	29	11	94	50	67	3.345695	1.075282	0.362692	3.000405	1.921919	2.621369	0.497490478	0.692781048
FBgn0037126	380	196	155	438	339	412	12.024036	7.126791	5.215425	13.742538	12.934238	15.755409	0.065350058	0.863310803
FBgn0037121	1040	909	1053	921	904	912	34.565552	34.775993	37.176727	30.268648	36.154377	36.618084	0.81546969	0.041065406
FBgn0025821	136	370	151	357	181	0	3.517664	11.017887	4.150988	9.149978	5.620348	0	0.887016241	-0.227582249
FBgn0025820	647	667	830	490	474	605	18.312704	21.797573	24.994246	13.334452	15.708672	20.036721	0.300660647	-0.273067021
FBgn0025825	1041	990	1377	947	958	1166	14.421683	15.780482	20.266615	12.977382	15.961435	19.501663	0.895199832	0.032672444
FBgn0025827	357	265	240	450	192	312	13.669104	11.680417	9.765253	17.05747	8.81465	14.410865	0.50551232	0.272984512
FBgn0039459	529	610	1223	480	424	695	10.261449	13.621613	25.244038	9.220633	9.892692	16.287928	0.403677161	-0.373965804
FBgn0033808	748	718	687	739	776	775	17.399199	19.237616	16.981306	17.004581	21.714796	21.771082	0.238398745	0.262384606
FBgn0033809	261	199	180	323	235	213	2.814586	2.476762	2.059969	3.458118	3.078854	2.770292	0.222909497	0.418467776
FBgn0039451	1840	2175	3053	1751	1512	1998	10.700542	14.884079	19.080783	10.029251	10.681692	14.144951	0.331260262	-0.252099011
FBgn0039450	2794	2413	2917	2291	2274	2434	42.730775	42.460931	47.393857	34.683296	41.879989	44.979064	0.811886152	-0.037735702
FBgn0033806	519	625	1200	353	417	415	3.52006	4.937888	8.412593	2.831129	3.308905	3.299245	0.065347508	-0.786920656
FBgn0033807	2773	2000	1279	3495	2232	1551	53.087781	44.06905	26.013471	66.230033	51.41676	35.860444	0.316883056	0.396009634
FBgn0033802	1746	1418	2471	1218	1040	1366	11.426007	9.673142	15.609566	7.096595	8.401158	11.19995	0.080750133	-0.456252983
FBgn0034299	1898	1663	2064	1165	1577	1889	44.715624	45.68613	52.161607	27.412693	44.607633	54.096704	0.779894952	-0.083783294
FBgn0031668	1589	1497	1788	1570	1617	1666	43.175491	46.829185	51.667015	42.218922	52.877964	54.713642	0.337133091	0.171777786
FBgn0034294	51	23	42	137	46	42	0.662228	0.327014	0.593336	1.869364	0.790898	0.634982	0.172448066	1.068066821
FBgn0034295	21786	17116	20158	24187	17233	12543	410.380981	371.150238	403.608246	450.83429	390.639923	285.446533	0.928923485	0.019187259
FBgn0034296	8027	6430	7575	15429	6769	4672	202.867767	187.082352	203.490372	385.86557	205.874786	142.634338	0.283042965	0.398355613
FBgn0034290	1623	1715	1537	1173	1012	470	59.349595	73.032615	57.536412	41.425322	41.639062	21.273844	0.054874847	-0.728076394
FBgn0034291	91	75	228	227	56	60	2.277786	2.166164	6.103589	5.659718	1.700289	1.803835	0.90739267	-0.095025185
FBgn0034292	5363	4218	3774	4612	4228	3470	144.435501	130.761826	108.017754	122.900627	136.99968	112.897911	0.829208923	0.045631892
FBgn0031661	1378	1172	1620	1309	1290	1493	20.299696	19.876156	25.36187	19.073957	22.862366	26.560343	0.460112012	0.153950115
FBgn0061361	1102	898	1263	766	871	819	20.346622	19.096935	24.797951	13.999004	19.345337	18.268475	0.357286275	-0.222167123
FBgn0014018	4710	4238	5226	7073	3570	3526	34.207384	33.475131	40.238131	49.859847	29.986673	29.51061	0.602031321	0.129480424
FBgn0014019	1257	1090	779	1063	396	527	20.937305	21.375783	13.834892	17.509898	8.050067	10.856249	0.183004485	-0.549902371
FBgn0030137	698	560	846	304	341	371	19.434713	17.950817	25.052761	8.370232	11.425654	12.478703	0.003663664	-0.860284256
FBgn0030136	35513	26995	29234	40272	37968	31883	1530.176369	1317.987503	1331.477608	1673.103279	1904.590363	1621.783508	0.006169662	0.433177704
FBgn0014010	7032	5303	5766	6055	4416	4433	86.3902	74.387786	76.697722	72.258081	64.898696	67.756702	0.405008988	-0.125095204
FBgn0014011	2208	611	791	658	317	390	21.116854	12.449132	14.870382	11.524578	6.74694	8.326968	0.025020055	-1.260448184
FBgn0004240	42	41	35	11830	187	3612	1.90382	2.163796	1.703384	542.80719	10.400235	202.320984	3.85E-13	7.079466971
FBgn0004242	1725	1003	662	1081	232	498	8.848884	4.994498	3.413829	4.526972	1.091927	2.982419	0.173104226	-0.818499236
FBgn0038257	1815	1824	853	3827	2624	4578	38.847121	45.728649	19.571153	81.008134	66.014768	118.429119	0.000273183	1.438460716
FBgn0004244	127	80	41	96	22	43	0.339837	0.245797	0.115125	0.252091	0.068576	0.138703	0.526794576	-0.538576101
FBgn0052219	74	102	50	113	27	0	1.700565	2.6892	1.215239	2.557835	0.723762	0	0.685015488	-0.667058282
FBgn0050447	113	180	60	269	97	0	3.27211	5.980738	1.795082	7.749359	3.376059	0	0.95546069	0.09182631
FBgn0038975	717	369	487	1069	405	354	2.145647	1.502146	1.645129	3.062304	1.550976	1.250367	0.512959335	0.329137031
FBgn0050443	1025	1094	1370	768	802	931	12.883724	15.832773	18.299875	9.551681	12.123331	14.139306	0.226003438	-0.299717166
FBgn0050440	513	546	861	521	495	716	3.423422	4.192855	6.110807	3.437917	3.973028	5.770919	0.918967775	0.03581477
FBgn0027280	4908	4726	5637	5873	4403	4716	44.969324	49.971873	55.329046	53.242571	49.019017	52.536335	0.17233395	0.131719726
FBgn0027287	2107	2216	2479	2204	1707	1992	10.180727	12.131661	12.454348	10.358813	9.823585	11.206714	0.734965679	-0.044785188
FBgn0038977	211	182	116	317	190	160	5.972611	5.907565	3.478231	8.865377	6.453486	5.471271	0.278264233	0.516708638
FBgn0036298	2388	2022	3171	2541	2204	2532	24.933491	24.308729	35.20211	26.263321	27.698265	31.950235	0.551416593	0.117463116
FBgn0036299	2357	2347	3722	2156	1895	2595	18.792461	21.547096	31.547977	17.008423	18.185785	24.99441	0.532457685	-0.16259743
FBgn0036294	703	724	622	734	795	479	10.380786	11.197738	9.993118	10.842244	13.929804	8.723333	0.671075463	0.137714034
FBgn0250815	102974	100598	79170	43589	63304	43047	2619.888672	2946.473145	2141.028076	1097.400146	1938.19873	1323.161011	0.007874141	-0.729561143
FBgn0036292	416	391	458	358	284	369	6.938523	7.499534	8.130684	5.910286	5.700827	7.438712	0.498180857	-0.158341907
FBgn0036290	2048	1699	1997	1962	2136	2012	33.605876	32.063878	34.901827	39.295682	42.23329	47.913129	0.147097835	0.270183647
FBgn0036291	464	322	371	726	491	523	10.392321	8.308634	8.84174	16.11871	13.249688	14.170996	0.003437933	0.742005705
FBgn0052643	88	146	89	228	90	2	3.661601	7.010118	3.931059	9.451934	4.526672	0.050977	0.972248258	0.045581753
FBgn0002773	282983	176745	118834	357271	235864	174470	2847.14624	2047.177612	1270.852417	3556.997559	2855.782959	2120.727539	0.125289909	0.544185978
FBgn0034833	159	246	130	473	190	0	4.13076	7.337642	3.581327	12.122635	5.965115	0	0.819529015	0.366062072
FBgn0034835	434	833	348	1018	368	0	7.655567	16.922285	6.527813	17.785727	7.816174	0	0.909163685	-0.180041671
FBgn0040694	163	272	105	282	96	0	7.630772	14.667518	5.213217	13.025591	5.359426	0	0.765701229	-0.477158896
FBgn0038320	3286	2976	4602	3175	2869	3417	16.327696	17.024359	24.306404	15.611399	17.156731	20.510601	0.921128946	-0.02049344
FBgn0038321	1725	1767	967	2484	1318	924	19.131318	22.934717	12.021069	27.289842	17.772909	12.751789	0.65654588	0.191822648
FBgn0038324	255	187	248	191	136	158	2.167514	1.826677	2.239884	1.604357	1.389833	1.621899	0.251361848	-0.347575912
FBgn0038325	1814	1763	2147	1598	1359	1728	15.652246	17.509167	19.689329	13.642713	14.112572	18.012152	0.493034366	-0.119238694
FBgn0038326	4897	3422	3233	3695	3477	3264	66.188091	53.253437	46.453704	49.421184	56.562893	53.304871	0.918561975	0.02260578
FBgn0038327	808	638	795	586	642	556	17.078253	15.587912	17.928108	12.024115	16.407315	14.259473	0.535172944	-0.147241077
FBgn0035407	480	486	704	347	391	325	8.254888	9.747705	13.131688	6.001358	8.248512	6.839495	0.132672753	-0.466673517
FBgn0036862	4744	4548	4541	5567	3239	2926	24.353629	25.465469	23.806181	27.850922	18.387584	18.046619	0.637779547	-0.104692897
FBgn0035402	3336	3057	4787	2279	2631	3845	27.92257	29.335872	42.537138	19.020763	26.611754	39.115274	0.618405292	-0.156612154
FBgn0052645	281	447	404	313	199	764	1.824418	3.339261	2.787818	2.013892	1.552806	5.998982	0.586920923	0.338000203
FBgn0035400	3019	2867	3302	3071	2180	2361	21.891612	26.236785	28.753402	23.384054	20.92546	21.790603	0.287403881	-0.117189444
FBgn0035401	1352	1308	1448	1394	1216	1305	21.042011	23.446354	23.959127	21.468798	22.778744	24.543598	0.46496096	0.09671736
FBgn0002775	1131	1229	2210	984	1101	1416	13.195506	16.515371	27.414972	11.366423	15.466383	19.967247	0.60376147	-0.188693585
FBgn0035409	380	412	324	236	235	214	9.354642	11.683146	8.49587	5.75647	6.966692	6.357358	0.08212109	-0.541080772
FBgn0033113	464	473	347	587	397	336	6.656172	7.821112	5.271098	8.339629	6.834534	5.803329	0.598058678	0.175548839
FBgn0036476	357	341	519	313	225	280	2.873057	3.162133	4.437941	2.491646	2.176338	2.718001	0.167071991	-0.408687984
FBgn0033117	836	756	949	688	832	754	17.405438	18.538695	21.848104	14.758331	21.789794	19.641185	0.913829944	0.027390268
FBgn0033115	44	35	11	46	52	37	0.758828	0.653519	0.182018	0.743115	1.026871	0.723236	0.398494684	0.744747968
FBgn0266354	469	288	193	272	83	119	1.460539	1.032224	0.636989	0.838946	0.310854	0.448158	0.141518299	-0.905713836
FBgn0013548	1383	2060	4061	1052	1146	1811	11.984228	20.552874	37.419319	9.019498	11.953426	18.967068	0.132298133	-0.705711556
FBgn0052649	2080	1615	1958	2213	1775	1724	20.975389	18.753752	20.986893	22.086107	21.537445	20.998791	0.206192158	0.17814333
FBgn0040529	11131	8464	7943	10011	9368	8697	412.337558	360.891744	312.686736	366.962474	417.514599	389.138969	0.288289941	0.195520869
FBgn0040528	251	495	210	336	152	12	3.729779	8.487202	3.328692	4.951355	2.718837	0.216121	0.403406751	-0.874421823
FBgn0040524	150	148	84	333	122	60	4.782317	5.577802	2.695766	10.758619	4.533335	2.153068	0.502499517	0.507462217
FBgn0015721	81	94	62	111	75	41	0.739108	0.984888	0.592948	1.006791	0.820996	0.439669	0.92013299	0.063251208
FBgn0001078	2540	2260	3255	1581	1410	1896	10.621009	10.855227	14.513871	6.587453	7.310184	9.633218	0.014006671	-0.542544305
FBgn0001079	727	730	1248	600	487	616	5.136977	5.941742	9.381103	4.20044	4.143157	5.26436	0.109556946	-0.492256784
FBgn0001075	173	91	137	268	94	128	0.235041	0.14252	0.19791	0.361543	0.153919	0.210234	0.462769842	0.410229023
FBgn0004556	1216	969	1592	787	1007	1006	12.659774	11.610735	17.608355	8.104669	12.608023	12.651105	0.44320456	-0.232492453
FBgn0004003	1002	1252	588	1328	1091	818	22.409088	33.653845	14.347326	30.017439	31.069243	22.458965	0.419464924	0.323000979
FBgn0039233	1279	787	1120	900	1081	1119	41.533901	29.397348	38.658958	28.924314	42.227047	43.885113	0.597819692	0.154927733
FBgn0030964	1623	1477	1924	1469	1256	1551	17.258281	17.796114	21.25768	16.091029	17.192907	20.152741	0.727134072	-0.060922357
FBgn0002522	165	94	86	129	70	72	1.517474	0.903998	0.818675	1.109693	0.762248	0.720826	0.700369901	-0.212558691
FBgn0002521	2448	2141	3371	1495	1303	1696	23.646343	23.840534	34.722009	14.281661	15.167514	19.783842	0.005146501	-0.645969645
FBgn0002526	5199	3052	4396	6879	6258	6441	10.228788	6.912006	9.191654	13.392139	14.816746	15.308606	9.71E-05	0.808744907
FBgn0002525	5049	5456	9207	3334	3507	4869	36.972698	46.118669	70.409384	24.099879	30.934911	43.214968	0.072245515	-0.559597671
FBgn0002524	3059	2974	4397	2856	2780	3245	23.725444	26.599025	36.460548	22.161062	26.041851	30.486128	0.817402906	-0.050251985
FBgn0013767	44	58	32	48	40	21	1.529342	2.33444	1.191637	1.640724	1.689545	0.850605	0.828324722	-0.162808539
FBgn0013765	3121	3883	4936	3718	2541	2925	18.624938	27.98437	29.66438	25.468989	18.679129	18.842477	0.288519136	-0.225388489
FBgn0013764	2078	2151	3245	2146	1584	1906	22.16036	26.435805	36.793459	22.735117	20.338164	24.576318	0.270941342	-0.242280319
FBgn0013763	12796	10530	12586	14353	10830	12986	190.926639	180.867972	199.450168	211.926176	193.781234	234.061562	0.010304813	0.250048375
FBgn0013762	1162	1080	1326	1139	833	997	16.65019	17.819973	20.206064	16.152014	14.358126	17.265177	0.478976791	-0.105368747
FBgn0011566	998	1130	1443	934	903	1054	13.022395	16.969248	20.009144	12.063606	14.173543	16.619787	0.596764147	-0.128470608
FBgn0053143	156	163	112	188	65	85	0.623922	0.827851	0.477749	0.792195	0.311277	0.409929	0.658992115	-0.253591947
FBgn0264606	436	376	205	416	141	77	1.570946	1.495101	0.76465	1.501554	0.59551	0.284031	0.394382513	-0.60797487
FBgn0264607	7516	6125	6306	6638	5035	4969	53.842474	49.353333	51.491698	45.267134	43.345437	44.194039	0.428467514	-0.105607341
FBgn0016715	730	515	389	1656	973	1527	18.988863	15.433625	10.746107	42.669079	30.486891	48.041477	1.63E-05	1.49088929
FBgn0265959	493	425	230	591	198	211	2.772676	2.675299	1.340522	3.276872	1.239266	1.382055	0.845345058	-0.112647731
FBgn0052163	559	504	555	612	513	344	15.163633	15.911014	16.328172	16.502709	16.80742	11.263158	0.951349175	0.01794106
FBgn0033170	483	548	430	649	306	398	15.295768	19.947875	14.349689	20.279415	11.425934	15.254167	0.979612413	0.008822906
FBgn0025628	3652	3456	4387	3408	2804	3475	36.212257	39.909465	47.457564	32.942115	33.406558	41.636652	0.592174919	-0.078346465
FBgn0025626	2535	2660	4566	2129	2195	2651	21.883099	26.433638	41.901424	18.185316	22.797558	27.644777	0.31720226	-0.295605632
FBgn0025625	340	274	255	341	110	130	1.492218	1.385531	1.191058	1.480531	0.578831	0.685822	0.360749836	-0.482640917
FBgn0025624	835	604	615	935	554	612	15.471322	12.886089	12.112148	17.157621	12.357723	13.694263	0.517564017	0.17476611
FBgn0025621	2195	2008	2748	2190	1504	1559	12.892954	14.74534	19.483128	12.727639	10.630658	12.670478	0.146690406	-0.248524295
FBgn0025620	4338	3305	2440	3617	2876	2528	62.240566	54.582821	37.208145	51.347164	49.658112	43.820122	0.972779299	-0.009324307
FBgn0032577	158	288	144	342	164	0	5.940335	12.448806	5.735579	12.721837	7.385438	0	0.922069478	-0.155090829
FBgn0267002	3225	2704	2346	3577	1694	1593	9.971429	9.62463	7.785919	10.943222	6.306914	5.948574	0.632796194	-0.152569463
FBgn0039215	1403	1730	2511	1525	1538	1932	10.178876	14.44292	19.363165	10.957771	13.421818	16.930094	0.981885525	0.006799742
FBgn0039214	2387	2379	4200	1866	1773	2178	4.151536	4.818379	7.799678	3.250635	3.702056	4.553246	0.126271223	-0.438619572
FBgn0039213	7817	8246	7533	8420	6489	6906	62.060288	74.783839	63.506486	66.073519	61.515572	66.236074	0.746750841	0.039580908
FBgn0029709	3305	2575	2448	3637	3261	3446	68.509348	61.53189	53.553485	74.518763	81.529492	86.48977	0.008527649	0.479443474
FBgn0039210	780	1073	1887	515	587	967	8.56474	13.562892	22.020239	5.588865	7.746291	12.821644	0.162519932	-0.65588017
FBgn0029705	287	507	224	823	300	4	4.005783	8.162798	3.322234	11.39848	5.044219	0.053195	0.880997847	0.191014438
FBgn0029706	2050	1874	2356	1915	1527	1775	12.452017	13.104656	15.215822	11.510539	11.159455	13.027421	0.431682149	-0.10219767
FBgn0029700	137	304	128	414	188	0	3.405951	8.729615	3.380505	10.215323	5.649079	0	0.932277808	0.136911489
FBgn0029701	41	135	60	174	56	0	1.626451	6.232128	2.523234	6.882273	2.67735	0	0.995519358	-0.009454132
FBgn0039219	2339	2076	2099	2254	2210	2175	41.333836	42.243309	39.43325	39.423752	47.007698	46.432808	0.21060325	0.198561871
FBgn0029703	257	400	192	671	226	0	3.060066	5.521192	2.445071	7.943856	3.235336	0	0.939423619	0.121217893
FBgn0086710	29009	20665	22467	32040	32062	23965	1369.703217	1124.433111	1132.959055	1513.260873	1828.45565	1367.331101	0.021683268	0.460750585
FBgn0086711	1233	964	2543	1007	781	839	12.1514	11.270238	27.048715	10.054721	9.721082	9.9558	0.086827726	-0.669976767
FBgn0086712	1553	1354	1281	1493	1373	1581	17.558601	17.622746	15.403643	16.705956	18.681974	21.607634	0.183459748	0.254747617
MSTRG.12064	97	196	67	0	0	0	4.595073	10.715166	3.374468	0	0	0	4.13E-08	-9.218169569
MSTRG.12067	32	58	17	68	37	0	0.655674	1.393257	0.357221	1.393097	0.932556	0	0.981508479	0.03986846
FBgn0034651	87	135	57	211	73	0	1.999694	3.230428	1.200008	6.677427	2.755658	0	0.967343085	0.067255409
FBgn0003124	9056	10224	17403	5487	7958	10517	79.77005	106.789471	170.220245	47.676605	84.941612	113.601577	0.269526295	-0.406422419
FBgn0030961	117	138	65	129	54	62	0.59007	0.799777	0.347803	0.641604	0.327459	0.374827	0.656167086	-0.287078245
FBgn0042175	2667	2213	2417	3702	2153	3547	32.640857	31.506894	32.023833	44.640243	31.743391	51.778921	0.016962651	0.51564001
FBgn0003129	159	114	69	188	115	80	1.418158	1.168762	0.64925	1.664549	1.236977	0.864495	0.631687931	0.290135694
FBgn0046698	44	73	33	70	29	0	0.783714	1.501932	0.620878	1.222806	0.609958	0	0.741686309	-0.543759844
FBgn0032330	990	920	1052	1101	698	605	4.50368	5.454426	5.58391	5.342181	4.33382	3.585262	0.516538477	-0.158880259
FBgn0262483	178	207	162	220	76	30	0.484607	0.649285	0.468206	0.594411	0.2493	0.099585	0.39486305	-0.672733444
FBgn0037918	1451	1598	2401	1278	1094	1547	7.854444	10.037567	13.840802	6.811116	7.079846	10.231997	0.289736879	-0.299044537
FBgn0037915	463	840	435	1099	389	6	3.822117	7.985069	3.816989	8.981807	3.860267	0.059797	0.887465259	-0.172911726
FBgn0037912	28215	22481	22961	29167	30745	31222	395.946539	363.306399	341.245977	407.452081	521.851285	530.362341	0.004243738	0.484786329
FBgn0026259	6195	6268	7469	5578	5291	5782	34.681069	39.920065	44.443432	30.884398	35.652596	39.118641	0.549636568	-0.086093122
FBgn0037911	981	883	1109	964	708	764	11.454367	11.869622	13.75712	11.134259	9.944634	10.770266	0.404846678	-0.128466426
FBgn0062517	114	459	172	749	241	34	2.250648	10.442151	3.617922	14.655161	5.729934	0.810402	0.646423229	0.484974202
FBgn0027654	1745	1171	788	1570	641	695	20.873682	16.180854	9.967874	18.507917	9.187865	10.021886	0.592392847	-0.241886823
FBgn0042173	391	366	594	506	358	455	7.767467	8.37531	12.542619	9.936026	8.562207	10.906535	0.658501693	0.130944102
FBgn0051092	8505	9674	10824	12179	5160	6203	45.69919	61.811496	64.222303	64.058698	33.88404	41.495467	0.509699931	-0.183333631
FBgn0016061	213	179	168	244	84	91	0.720682	0.59286	0.546391	0.645642	0.207646	0.331795	0.56439701	-0.317840822
FBgn0003345	1222	1002	1263	1222	695	715	6.70957	6.538034	7.681984	6.965402	4.509574	4.639087	0.268373355	-0.264606911
FBgn0039664	667	588	606	699	734	697	8.005089	8.119549	7.725515	8.604894	12.44265	10.094795	0.0930449	0.369958657
FBgn0039665	625	683	1106	765	661	596	12.503425	15.824614	23.561376	15.967956	16.73767	15.163576	0.782898897	-0.083668965
FBgn0003870	4606	4024	5572	3415	2753	3235	24.515661	25.088647	32.179572	17.912694	18.827953	21.401581	0.002882749	-0.425900342
FBgn0026252	18252	17039	24805	13310	14829	16924	105.497025	113.384537	152.400818	76.131592	103.14959	118.181198	0.296762931	-0.225939843
FBgn0039668	2673	3185	3413	2835	1758	1516	17.80748	24.240581	24.287562	18.416139	13.953829	11.915756	0.056561615	-0.465256185
FBgn0039669	69	94	42	241	92	0	2.205195	3.463547	1.377958	7.485952	3.502125	0	0.651370884	0.751665143
FBgn0033079	2800	2448	1993	2700	2348	2095	38.724911	38.968456	29.296968	36.945534	39.066872	34.996578	0.518222844	0.137998998
FBgn0026257	1097	1217	1817	727	801	1087	19.022003	24.774545	34.757275	12.140597	17.851513	22.966585	0.161003356	-0.469432458
FBgn0262983	77	73	91	186	151	80	0.861398	0.913728	1.041119	2.014264	1.980113	1.05213	0.069159638	0.945537664
FBgn0262982	73	85	87	122	35	0	2.835868	3.835083	3.611001	4.727528	1.637323	0	0.714174616	-0.588441992
FBgn0020224	4086	4394	6663	2958	3463	4591	30.430095	37.367127	51.882289	21.814262	31.948871	42.061415	0.379671691	-0.265490784
FBgn0030257	710	519	318	711	452	416	7.62018	6.478954	3.643327	7.518257	5.789044	5.476879	0.700336139	0.163523221
FBgn0261238	2585	3048	4541	2071	1671	2074	12.697836	17.176038	23.852192	10.115688	10.188988	13.18753	0.011730368	-0.636549075
FBgn0261239	1336	1350	1602	1081	907	1246	7.142811	7.525716	8.875017	6.424669	5.433384	9.822597	0.256559856	-0.23766863
FBgn0031873	329	320	501	231	331	316	8.994973	10.061863	14.554098	6.242961	10.883544	10.426734	0.641739382	-0.18692193
FBgn0031872	506	639	1422	515	362	523	3.549231	5.163486	10.608506	3.573757	3.058031	4.432459	0.134041426	-0.699101868
FBgn0031871	1870	2171	2568	1810	1486	1540	24.915076	36.594298	37.908982	24.177329	24.548519	24.071473	0.103835246	-0.288546934
FBgn0035957	561	806	446	926	412	131	10.023383	16.58811	8.469741	16.386526	8.865412	2.828539	0.745262335	-0.225256831
FBgn0031877	460	394	455	493	596	418	9.31554	9.147316	9.870606	9.966797	14.667179	10.263341	0.200540886	0.386873139
FBgn0031876	236	219	449	184	179	212	4.402375	4.709646	8.915668	3.396969	4.022148	4.769421	0.293589821	-0.462776921
FBgn0261722	4038	3729	3782	3333	2724	3103	40.271166	47.04637	43.102399	38.225695	38.111133	39.161605	0.122144219	-0.172786906
FBgn0031874	214	198	207	173	161	146	2.343324	2.482522	2.380426	1.897584	2.165917	1.899037	0.503792357	-0.200336946
FBgn0031879	1645	854	808	2615	1074	1304	3.209664	1.925858	1.675095	5.049397	2.524547	3.077151	0.091467995	0.714548144
FBgn0031878	1992	3061	3686	2919	1905	1575	22.010833	38.837885	42.729375	32.014416	25.343101	20.607433	0.326696131	-0.308900162
FBgn0265140	2490	2253	3303	3328	1672	3013	10.001938	10.38991	13.97648	13.430753	8.111573	14.610509	0.597085754	0.143108032
FBgn0287209	4538	2900	2564	5173	2621	2622	39.7381	29.579191	24.094775	47.542947	28.16728	29.348031	0.571050292	0.18552355
FBgn0287204	727	574	551	661	462	549	8.908829	8.096223	7.171121	8.014186	6.816127	8.130112	0.981896962	0.005300988
FBgn0000808	175	190	343	85	215	287	2.079673	2.329907	4.19479	0.901153	2.97622	3.931661	0.953679278	-0.039176468
FBgn0260396	444	356	420	548	406	345	22.331064	20.590292	22.454067	27.269339	24.552017	20.947451	0.336467829	0.245373799
FBgn0052461	69	87	58	127	64	0	1.785058	2.606776	1.594895	3.261676	1.998113	0	0.95959127	-0.081706664
FBgn0028919	575	583	913	614	541	619	10.221687	11.607278	17.271711	10.61064	13.446549	14.711372	0.866777163	-0.047071018
FBgn0024558	4005	3193	4307	3330	3974	4212	81.647583	74.943413	93.333435	67.177536	97.50441	103.744278	0.386893594	0.192910478
FBgn0040060	46355	49522	46611	20012	28632	14206	1179.376709	1450.484863	1260.503296	503.809906	876.624756	436.645538	0.001138185	-0.994959676
FBgn0260428	315	679	293	889	294	0	11.241628	27.913456	11.137525	31.447256	12.641096	0	0.955829025	-0.088134847
FBgn0034627	337	282	309	288	281	320	4.793184	4.621746	4.677203	4.050256	4.81809	5.509459	0.678662613	0.112686944
FBgn0040063	41	91	48	124	43	0	0.771397	1.92565	0.979425	2.253522	1.061885	0	0.968328001	-0.066165419
FBgn0040064	7773	6874	7842	11922	8604	9670	128.521606	130.830261	137.824661	195.056335	171.189575	193.170059	4.22E-13	0.581444429
FBgn0034331	3301	1662	1746	9813	2259	3603	145.434075	83.858153	82.616753	431.919546	116.682783	187.505015	0.009752612	1.313662382
FBgn0034330	154	129	92	337	155	194	12.546174	12.079148	7.922811	27.233477	15.183107	19.08548	0.036393817	0.990453337
FBgn0040068	1980	1887	2018	1766	1422	1723	10.134791	11.693181	11.548486	9.135438	9.210585	10.933148	0.456215043	-0.098444234
FBgn0040069	1516	1216	999	900	1520	626	18.698616	17.26148	13.094082	10.986822	22.560472	9.328415	0.830382473	-0.096812633
FBgn0034629	2899	2013	2979	2356	2280	2248	29.602945	23.662809	32.336941	23.804005	28.017242	27.734732	0.933669496	-0.016052385
FBgn0034628	3224	3324	3703	3399	2955	3709	29.65934	35.664738	37.13361	31.489649	33.820698	42.403382	0.370543879	0.141606494
FBgn0038135	4680	3393	3401	2225	2707	2464	34.222076	28.565233	26.437141	16.100939	23.818644	21.761639	0.070467697	-0.448059778
FBgn0265194	2197	1643	2060	2139	1433	1754	7.105756	5.915484	7.003934	6.885399	5.453175	6.871668	0.95656372	0.008929088
FBgn0038136	3935	3438	2792	2902	2292	2023	30.421348	30.414535	23.000134	21.932533	21.275057	18.947954	0.111985886	-0.343254461
FBgn0038130	2519	3297	1906	3774	1589	1058	26.657948	40.165394	21.43479	39.527573	20.23144	13.5276	0.702653222	-0.17937853
MSTRG.15247	30	51	28	121	52	0	1.029045	2.032728	1.030107	4.188237	2.174061	0	0.667367503	0.728281791
FBgn0030968	1433	1001	973	2281	1830	2562	33.902968	27.337339	24.522887	53.760552	53.434486	75.398703	7.95E-06	1.135966038
FBgn0035952	316	580	267	708	308	5	7.363515	15.548615	6.60079	16.320538	8.618761	0.138714	0.915588752	-0.130199085
FBgn0010038	57	87	20	208	132	168	1.764279	3.115798	0.6446	6.423506	4.958482	6.35643	0.017538542	1.74474118
FBgn0010039	743	623	780	885	867	1013	22.896193	22.100521	25.531588	26.992659	32.156422	37.706612	0.011350568	0.544198419
FBgn0051633	645	569	710	806	495	489	10.205742	10.371292	11.941012	12.630152	9.422095	9.35597	0.865133656	0.040996347
FBgn0051632	152	122	185	236	124	139	0.92981	0.93995	1.234254	1.432615	1.00607	1.076385	0.51683556	0.262888331
FBgn0040206	3703	3352	4569	2523	2566	2704	31.679518	35.197836	49.382091	22.53222	29.535226	31.705533	0.028632082	-0.395624194
FBgn0040207	2597	2539	3706	2031	2114	2931	18.182647	20.460957	27.588158	14.075391	17.810111	24.792599	0.625662096	-0.133779263
FBgn0051637	2451	1714	1998	2542	1391	1792	21.351734	17.166172	18.455141	22.008906	14.584528	18.850582	0.873509273	0.036568307
FBgn0051636	374	252	72	380	274	285	5.920622	4.935424	1.241137	6.012048	5.513243	5.833939	0.40545663	0.565449583
FBgn0051635	2957	2887	3571	2989	1512	2132	8.822363	9.669206	11.300213	8.84069	5.283074	7.690752	0.098715503	-0.366968726
FBgn0024963	605	543	328	678	172	221	2.621731	2.683058	1.442662	3.095539	1.065102	1.21042	0.51585072	-0.389516525
FBgn0051639	769	1893	1021	2621	904	0	35.417249	99.924616	49.592501	118.780688	49.647123	0	0.991177462	-0.02331304
FBgn0053852	46	52	152	66	102	128	1.030007	1.32116	3.610521	1.461277	2.746124	3.455912	0.543068104	0.467771561
FBgn0040208	2561	2560	3869	2313	2113	2485	22.936789	26.343307	36.619323	20.443978	22.515724	26.915935	0.367263943	-0.201100001
FBgn0051183	397	380	400	626	382	398	1.7364	1.914284	1.858975	2.707346	2.007602	2.100659	0.113196182	0.397835014
FBgn0026479	5151	5237	6907	4534	4246	4886	43.292276	50.289234	61.434606	37.199936	42.471754	48.842114	0.350978456	-0.163845848
FBgn0263601	1511	1552	1940	1495	1187	1320	8.627464	10.205313	11.777242	8.448865	8.157978	9.106842	0.314526994	-0.158708704
FBgn0050324	487	625	324	1092	390	3	17.251835	25.50012	12.199985	38.336853	16.62846	0.087933	0.939193942	0.099199865
FBgn0035014	267	365	149	506	185	0	7.326081	11.519709	4.331192	13.734986	6.08599	0	0.934975135	-0.129965548
FBgn0263603	2719	2490	3537	2638	2328	2802	16.8449	18.123188	24.781456	16.824605	17.638283	21.639894	0.981156987	0.004348663
FBgn0038576	771	855	1168	960	756	788	8.222016	10.299536	13.490685	9.823559	9.606199	10.177582	0.981285078	0.005414642
FBgn0264855	5851	5518	7859	4407	4129	5602	28.563594	31.15731	40.837344	21.289366	24.262035	33.038963	0.231275071	-0.262661193
FBgn0021847	1933	1859	2322	1741	1580	1918	14.448769	16.0023	18.452601	12.878761	14.214103	17.300887	0.781798981	-0.04917341
FBgn0263605	1893	1722	2427	1342	1752	1982	18.811846	19.701975	25.638178	13.199122	20.947872	23.798178	0.850905598	-0.054133564
FBgn0083991	99	119	45	132	44	51	0.864374	1.199313	0.415389	1.146675	0.454649	0.536784	0.860589061	-0.134227352
FBgn0287185	121	42	84	66	130	62	1.605098	0.634632	1.178956	0.868952	2.076363	0.984659	0.695690804	0.28978111
FBgn0051457	610	668	1117	289	285	432	10.448107	13.165883	20.347366	4.897141	5.873368	8.938905	0.00739177	-1.062755703
FBgn0267390	3390	3644	4911	3011	2536	3559	9.907156	13.356825	16.615919	9.482408	8.918933	12.565426	0.329613954	-0.218614515
FBgn0051453	1834	1878	2781	1237	1662	2365	24.567543	29.660423	43.122394	16.931132	28.57018	41.053523	0.779829736	-0.101376258
FBgn0263607	688	627	699	989	942	749	6.283212	6.5913	6.788268	8.934921	10.350284	8.265219	0.005585492	0.580530719
FBgn0051450	1305	1085	1383	1229	1355	1224	51.62722	49.409252	58.185974	48.134144	64.533714	58.512718	0.343665399	0.196387189
FBgn0267398	3277	2800	3152	2591	2354	2402	80.713148	82.243886	84.032474	62.824837	69.199175	72.1791	0.187128712	-0.159533286
FBgn0051989	464	528	665	469	384	445	2.632676	3.484693	4.03688	2.650197	2.623029	3.071817	0.456253357	-0.186835875
FBgn0051988	2090	3585	1248	4356	1428	2	46.003577	91.330204	29.181104	95.725521	38.322641	0.05097	0.898008503	-0.226778938
FBgn0051459	265	503	256	553	259	0	5.996006	13.133186	6.166865	12.390764	7.050414	0	0.863063176	-0.270267375
FBgn0030834	1486	1220	1431	1309	1324	1316	31.898552	30.140249	32.644798	27.801395	34.193264	34.13258	0.536183283	0.109947102
FBgn0000119	1213	1034	1420	1477	886	953	4.628078	4.542211	5.7599	5.576697	4.069734	4.392579	0.991202845	0.002390083
FBgn0030836	208	168	96	29	35	15	6.448965	5.853221	3.079531	0.905765	1.011474	0.554959	0.000466248	-2.413465507
FBgn0030830	804	166	43	1230	580	1206	23.454655	5.572035	1.375267	35.591264	20.428724	42.49398	0.06610913	1.722626301
FBgn0265726	1732	2230	1719	3176	1347	949	8.798477	11.630097	8.528957	15.072867	8.181036	5.835686	0.924333425	0.041140962
FBgn0051898	227	237	331	135	163	260	4.45423	5.334747	6.901953	2.612619	3.832987	6.147998	0.50853789	-0.315868113
FBgn0000114	16860	14288	17286	9287	8082	8892	117.817934	122.38377	132.060936	66.959609	68.953933	75.173192	3.62E-13	-0.713268864
FBgn0030839	483	309	405	653	330	561	5.590504	3.871099	4.667581	7.4448	4.290392	7.832612	0.131720382	0.515083418
FBgn0000116	64431	55071	43720	61554	47634	37839	867.33938	861.833178	600.224172	839.395026	789.769982	618.04203	0.988261111	-0.003255879
FBgn0000117	11165	11626	18008	11418	9828	11859	82.189638	98.489353	141.01804	83.017337	86.942251	105.526586	0.554451336	-0.125882123
FBgn0085290	417	388	659	260	448	568	12.046246	12.873542	20.227442	7.424702	15.56517	19.81786	0.971237923	0.017472104
FBgn0010388	51	29	10	9013	41	3419	1.544726	1.000517	0.309729	577.153135	1.478113	265.883352	2.45E-06	7.147900085
FBgn0262731	974	726	958	718	767	793	20.76993	17.816757	21.724852	15.150973	19.670628	20.426338	0.869973048	-0.038408029
FBgn0051320	404	417	465	404	287	212	2.705784	3.217992	3.308047	2.679777	2.308055	1.709063	0.254814119	-0.363749884
FBgn0036667	426	295	257	374	489	405	26.751616	21.247039	17.207465	23.207789	36.923116	30.69831	0.149828426	0.561095706
FBgn0036666	4124	4403	4227	5352	3155	3331	53.984486	66.352875	58.809586	69.31765	49.692844	52.674191	0.883857295	0.027679495
FBgn0036665	440	218	142	567	310	382	6.602026	3.691785	2.232927	8.659454	5.644204	6.830821	0.145728315	0.790628299
FBgn0036663	7753	7745	7709	9021	4695	4609	23.925183	26.905989	24.894728	25.220125	16.00662	16.956747	0.359702728	-0.214714112
FBgn0036662	1358	1379	1582	1390	1206	1318	15.532368	18.157866	19.218504	15.727552	16.609338	18.225658	0.866603806	0.024537072
FBgn0036661	5095	5058	7970	4759	4661	5239	78.371064	88.954188	128.803852	71.882996	87.764012	97.933959	0.588560268	-0.122867921
FBgn0036660	1406	1251	2824	838	1126	1638	10.589412	11.443821	24.771992	6.251549	10.568034	15.022814	0.38074102	-0.39243574
FBgn0032968	128	155	51	205	95	3	2.391837	2.900699	1.063843	3.797809	1.784129	0.048283	0.952875769	-0.075623528
FBgn0262365	61	168	60	194	79	0	2.86287	9.070628	3.004798	9.017241	4.429966	0	0.980210014	-0.041141068
FBgn0032748	2771	3682	6024	2164	1997	3058	14.163669	21.697999	33.291621	10.94666	12.304721	18.935055	0.085918581	-0.605305855
FBgn0032744	810	590	428	877	657	538	12.933467	10.842947	7.261504	13.859317	12.619476	10.372924	0.364561794	0.327131931
FBgn0032961	7692	6678	8173	6197	7109	6995	114.2126	113.485094	128.38568	90.151009	126.381413	124.114952	0.849806797	0.034425817
FBgn0032746	1699	1384	1480	1486	1648	1534	55.729557	52.260155	51.602489	48.220993	65.032318	60.785397	0.30658793	0.212939996
FBgn0032740	182	280	132	410	205	0	6.651795	11.831247	5.208315	14.884473	9.172674	0	0.939361792	0.121092824
FBgn0086558	16334	18688	21262	18092	13979	19049	194.743243	257.128437	269.613246	213.278003	199.56672	274.818794	0.889097773	0.023340807
FBgn0032967	67	149	76	184	97	0	0.748092	1.933796	0.908719	2.060493	1.311632	0	0.991836435	0.016613515
FBgn0001197	11061	9777	15265	6607	8612	8883	274.064135	279.132095	404.429035	162.547825	257.828116	267.45525	0.136134314	-0.383667121
FBgn0262366	269	69	214	972	80	75	3.165995	1.187961	2.643479	11.925353	1.444322	1.362392	0.314718098	1.073412487
FBgn0262361	33	48	43	70	18	0	1.973803	3.350606	2.744755	4.212616	1.260823	0	0.787069755	-0.45256605
FBgn0262738	3680	3170	3014	3786	1401	1905	10.697284	11.334357	9.634957	11.716523	5.073541	6.921074	0.265733689	-0.365794001
FBgn0023516	1641	1832	1661	2115	1580	1725	18.548288	24.499754	20.508714	23.748508	22.162798	24.018966	0.152638645	0.228827491
FBgn0262739	2535	2436	2902	1880	1061	1231	9.479334	10.627785	9.257225	6.801992	4.824631	4.400535	7.94E-05	-0.775477354
FBgn0262363	126	234	50	194	75	0	8.759541	18.779821	3.67304	13.354302	6.273772	0	0.728089729	-0.572956511
MSTRG.14621	59	54	74	99	45	45	0.652094	0.688077	0.872578	1.101184	0.603099	0.601034	0.809763926	0.142482924
FBgn0005564	523	388	326	635	279	347	3.434482	3.075187	2.487932	4.061858	2.30314	2.99086	0.714646846	0.147602609
FBgn0003977	682	787	1160	604	500	684	2.672897	3.551419	4.830971	2.339889	2.358445	3.239432	0.212289747	-0.382918567
FBgn0003975	195	107	115	224	81	60	1.290339	0.816593	0.81154	1.469401	0.647398	0.478316	0.894366209	-0.08991055
FBgn0013954	17397	12644	15009	12838	16308	15943	632.088684	528.852112	579.649292	461.585602	713.063171	699.825317	0.385712426	0.193593289
FBgn0033608	2771	1863	1774	2760	2501	2093	88.916806	67.968126	60.233347	87.143585	96.927564	84.052753	0.145221255	0.364322139
FBgn0003979	84238	83455	54767	39626	100706	108612	3011.605972	3432.607704	2075.301087	1400.229759	4329.467522	4683.756561	0.402745142	0.371408427
FBgn0013953	592	746	877	913	661	944	5.089718	7.319462	7.973862	8.192919	7.065949	10.461798	0.199677427	0.344157037
FBgn0286781	4488	4026	4862	3000	3241	3038	41.99268	43.367996	48.349461	27.772764	36.491726	34.339493	0.038131052	-0.346994932
FBgn0001228	211	269	157	418	290	221	6.396484	10.523538	5.485563	14.776406	12.22296	9.735703	0.126450078	0.672371321
FBgn0053178	1917	1011	684	2210	1215	1217	69.270423	41.454652	25.892855	80.664029	53.46569	54.348912	0.272326874	0.493448013
FBgn0286782	66	73	58	73	39	12	0.229329	0.28989	0.21106	0.249152	0.159928	0.048803	0.513827313	-0.562298252
FBgn0286785	2569	2163	2802	3613	1606	2236	13.718987	12.993261	15.894893	18.909147	9.576889	13.394772	0.658301896	0.115901011
FBgn0286784	22942	23509	31024	18468	20571	23884	174.635928	205.989979	250.997126	138.926504	188.411354	219.665401	0.590753248	-0.113675262
FBgn0286786	8875	5682	7235	6662	9528	8146	356.998844	263.067514	309.68215	265.489469	461.519717	396.350092	0.187167805	0.359850555
FBgn0053172	845	972	1472	709	894	1062	6.060414	8.025375	11.227888	5.034285	7.713056	9.202463	0.762938768	-0.107247959
FBgn0286788	2121	2611	6938	1285	1616	2590	15.469519	21.92527	53.808754	9.273608	14.182727	22.830429	0.093895307	-0.872632206
FBgn0004611	2737	2332	3263	2721	1882	2184	10.348519	9.907586	13.332698	9.462106	8.363594	8.344025	0.37642528	-0.136692551
FBgn0001222	3350	3571	6387	2821	2815	3657	27.584198	33.86288	55.986151	23.019016	27.912469	36.448206	0.288589875	-0.328627895
FBgn0001225	16779	17225	28132	51804	55835	54673	382.082031	475.607935	716.949627	1230.54042	1613.138221	1585.734628	2.32E-11	1.573398619
FBgn0001224	2080	1963	2556	14807	17105	12123	54.098705	58.768616	70.677582	392.29306	551.371368	392.370552	4.51E-42	2.921916483
FBgn0001991	1348	984	796	1461	582	568	3.558047	2.982808	2.296557	3.596023	1.745521	1.699204	0.719802816	-0.154767639
FBgn0001226	12389	13648	26366	25821	27007	26567	233.280881	221.425674	527.652393	360.093353	612.416924	604.84097	0.008329155	0.79005987
FBgn0030290	91	182	83	244	71	0	2.794109	6.432415	2.687237	7.444043	2.631056	0	0.927552785	-0.148741906
FBgn0261262	450	629	514	877	188	255	2.079566	2.618674	2.057834	3.215507	0.779821	1.117574	0.733089861	-0.207165078
MSTRG.9070	26	38	64	48	19	36	1.738801	2.891165	4.466824	3.178469	1.53172	2.868881	0.823023565	-0.1758288
FBgn0028410	29	54	19	98	42	0	0.508716	1.078062	0.354358	1.703172	0.875598	0	0.768504272	0.507999229
FBgn0030292	3476	2044	1725	3882	2973	2402	167.572769	113.455345	88.374512	185.195709	172.49469	139.905792	0.121751605	0.506554891
FBgn0011802	873	1320	1905	560	644	917	5.211505	8.935818	12.258012	3.255813	4.656413	6.556591	0.06722502	-0.759528812
FBgn0030293	2334	2986	5738	2060	1801	2513	12.523738	18.424563	32.738287	10.939731	11.615405	16.298455	0.099015191	-0.610616622
FBgn0005694	3988	3991	5387	2610	2389	3123	24.368681	29.289453	37.075198	15.893077	17.569698	23.868383	0.009356759	-0.541482678
FBgn0005695	6482	6570	9402	3654	4841	6152	60.460143	70.568247	93.265282	33.729224	54.351462	69.34617	0.165114583	-0.417428205
FBgn0005696	1164	1566	0	894	965	0	12.953725	20.068588	0	9.846171	12.915874	0	0.890672764	-0.440981575
FBgn0033566	819	992	1474	839	807	948	18.030937	25.175079	34.539391	18.3016	21.387489	25.210499	0.597823086	-0.160826275
FBgn0036085	321	604	271	684	296	0	8.229515	17.671553	7.727555	17.733924	9.257904	0	0.882791034	-0.231770447
FBgn0033564	1234	1042	882	1387	1157	1007	9.655702	9.470405	7.404499	10.686759	10.844535	9.884787	0.169131794	0.324947067
FBgn0035868	201	119	223	584	530	485	3.383737	2.295158	3.989298	9.728274	10.745709	9.863531	2.06E-07	1.739071263
FBgn0039371	73	90	40	145	28	0	2.182336	2.50638	1.256985	4.295716	0.998095	0	0.897203219	-0.218508424
FBgn0083950	109	71	35	128	34	21	0.364515	0.269952	0.12397	0.425699	0.133449	0.084771	0.860656805	-0.168643172
FBgn0034915	2357	2057	2375	2042	2328	2066	51.327991	51.572826	54.980957	44.006397	60.999779	54.3605	0.588320123	0.105401911
FBgn0035213	1927	1797	2448	1275	1327	1408	15.687959	16.88642	21.336253	10.365745	13.022741	14.739495	0.034115993	-0.439785181
FBgn0024236	5035	4647	5898	4757	4679	4747	30.651404	30.037022	36.416677	28.106848	33.757039	34.502011	0.776808385	0.041288396
FBgn0035211	779	738	917	722	664	664	12.661432	11.787083	15.393318	11.208907	12.941706	12.846355	0.673558893	-0.076537151
FBgn0034914	4790	5343	6006	5553	5096	5424	70.34235	90.328347	93.720385	80.691413	90.021291	96.199055	0.272123333	0.162776662
FBgn0035217	313	598	265	793	282	0	4.364258	9.599828	3.928489	10.949607	4.738529	0	0.955354662	-0.088765298
FBgn0024232	190	178	107	271	87	106	0.879895	0.866429	0.484006	1.093528	0.394121	0.585942	0.929479394	0.054440123
FBgn0024230	1635	1397	2149	1356	1303	1359	22.760073	22.375706	31.794708	18.668375	21.818287	22.853277	0.382091864	-0.185948776
FBgn0263006	116442	115190	81230	164562	105257	78783	629.729589	732.225514	465.582864	899.223856	688.286659	512.685154	0.299779682	0.284329457
FBgn0263005	1925	1944	2346	1320	1246	1653	10.234459	11.92042	13.259331	6.943783	7.971618	10.615024	0.081289356	-0.382655525
FBgn0035218	355	669	323	756	288	2	3.582104	7.790576	3.464282	7.567802	3.503496	0.024287	0.811353345	-0.316743129
FBgn0024728	1952	1964	2784	1502	1106	1358	16.028009	18.596652	24.404892	12.449912	11.061608	13.760029	0.002878804	-0.592778116
FBgn0000455	2242	1937	1912	2802	1971	2847	29.195347	29.132938	26.449757	36.313637	30.993894	44.227826	0.011161465	0.479724965
FBgn0000454	10695	9816	22118	10077	7705	10039	127.789368	134.799246	278.814055	119.306761	109.744032	143.801724	0.165271974	-0.435735083
FBgn0030460	801	639	814	699	695	726	15.268847	14.010475	16.609344	13.251941	15.716346	16.700441	0.666171465	0.090087689
FBgn0015229	3070	2881	3868	2343	1880	2100	34.438236	37.20327	46.118496	26.001633	25.379583	28.454052	0.001115008	-0.468419633
FBgn0000008	763	718	856	621	517	604	3.76167	4.051444	4.362224	2.915627	2.87172	3.240864	0.142411996	-0.257431388
FBgn0028983	1446	958	1293	1974	1702	1362	25.630926	19.544159	24.35434	34.636414	36.301991	29.161209	0.007080364	0.615167756
FBgn0086909	1917	1733	1518	2089	1419	1516	23.136021	23.844247	19.333325	24.972822	20.385885	22.267273	0.586234526	0.104482551
FBgn0086908	1312	1384	2640	1059	1020	1667	7.659275	9.30282	16.393372	6.121205	7.16995	11.760874	0.416725299	-0.317796759
FBgn0086904	27928	24354	30138	26410	26949	25023	708.110865	713.953486	815.719752	667.476043	828.95221	765.526111	0.432502308	0.105498341
FBgn0086907	707	1405	709	1685	502	2	20.005845	45.919952	21.42635	47.599102	17.227309	0.045849	0.804328563	-0.334581301
FBgn0086906	7069	8508	6790	12804	7568	5626	2.906888	5.657459	3.990853	7.310061	5.088386	3.833684	0.236890672	0.339611054
FBgn0250830	2670	2772	3617	2135	1826	2248	25.006783	30.615919	38.176258	18.727327	20.023125	26.7821	0.0436918	-0.374107507
FBgn0038956	296	48	47	68	112	81	6.033159	0.861098	1.013067	1.320039	2.776104	2.011309	0.703392048	-0.367130157
FBgn0250832	305	1080	194	411	66	6	26.927447	110.521788	18.200689	36.071327	6.831599	0.515702	0.170843108	-1.736972981
FBgn0038953	1128	1394	1809	964	997	958	7.07594	10.065897	12.061912	5.985329	7.528134	7.261462	0.13585741	-0.391522491
FBgn0250835	349	363	132	548	306	113	13.088416	15.351382	5.305843	20.458426	13.2591	5.341538	0.686307041	0.292136026
FBgn0250836	2762	1220	1166	2572	3584	3610	151.981575	76.228035	69.784245	137.964824	233.782348	234.815993	0.008445992	1.122693397
FBgn0038950	1826	1485	1561	1764	1479	1564	36.048901	33.749645	32.752213	34.46048	35.133583	37.296444	0.325946913	0.144563812
FBgn0250838	17570	13094	10749	22271	16643	12466	624.531021	533.136109	406.820461	785.772537	712.024376	538.849381	0.079840322	0.457602125
FBgn0250839	385	213	183	413	225	302	8.984222	5.16137	4.327477	9.624165	6.211716	8.052271	0.369651362	0.408065738
FBgn0038533	1494	1489	1685	1619	1332	1260	30.299023	34.750454	36.308815	32.475643	32.493465	30.855469	0.929847446	0.012170713
FBgn0038488	2393	2696	2902	2790	1641	1504	16.966329	23.403497	22.721039	20.293238	13.889734	12.674873	0.216082838	-0.294617341
FBgn0038959	229	155	87	271	148	168	5.570548	4.340474	2.238713	6.533971	4.339687	4.930151	0.421172749	0.445539611
FBgn0039518	721	1397	635	1468	646	0	5.832395	13.007825	5.45485	11.750074	6.286173	0	0.834907945	-0.324399277
FBgn0036730	70	57	38	213	91	27	1.632449	1.53845	0.934239	4.906335	2.559019	0.763357	0.220737918	1.091846269
FBgn0000459	72	99	89	68	51	34	0.51146	0.808831	0.669948	0.471055	0.435457	0.305261	0.268704393	-0.623665497
FBgn0019828	1157	2056	862	2126	655	0	23.078317	46.814176	18.272364	41.655878	15.702175	0	0.802598632	-0.520341358
FBgn0036733	996	1032	1602	823	938	1200	11.125638	13.274612	19.030209	9.094453	12.604338	16.192871	0.757777883	-0.101096861
FBgn0036732	691	648	796	792	421	538	3.910725	4.218347	4.789241	4.757476	3.007846	3.678232	0.565362323	-0.146088657
FBgn0042112	649	403	431	576	523	450	30.125393	21.553204	21.238037	26.478241	29.24107	25.241434	0.45211207	0.231850684
FBgn0003598	3673	4457	9514	2633	2807	4263	16.721069	23.361202	46.048241	11.887557	15.378526	23.519464	0.110329505	-0.662760617
FBgn0042111	976	970	870	1055	739	758	13.836182	15.772034	13.103813	14.704717	12.471961	13.002332	0.982673674	0.004275132
FBgn0036734	1528	1411	1912	1184	1178	1283	3.364739	3.577111	4.47544	2.580217	3.121547	3.411455	0.248384793	-0.232515115
FBgn0043578	585	364	330	4423	546	2834	21.569359	15.434611	12.929992	161.546509	24.21843	126.391678	3.01E-05	2.699295494
FBgn0043576	1085	736	919	706	883	807	42.407543	33.100418	38.179043	27.302101	41.543938	38.098801	0.995476481	-0.001624055
FBgn0043575	5114	3742	3013	4165	4804	4307	157.639313	132.807419	98.717003	127.061226	178.219849	160.425949	0.217604318	0.339565206
FBgn0085321	156	303	166	386	153	0	4.228191	9.479749	4.802562	10.40432	5.015563	0	0.919697486	-0.160181471
FBgn0052409	1624	1448	2382	1191	1430	1564	30.324404	31.125616	47.301476	22.018003	32.143421	35.287922	0.525252805	-0.185835201
FBgn0019929	935	705	660	1662	830	1025	15.209242	13.194057	11.411045	26.764265	16.257988	20.140087	0.01259422	0.743059366
FBgn0036738	7812	6027	5117	5959	6081	5221	194.500385	180.367549	133.428741	117.412514	177.877083	156.510376	0.877811897	0.034929461
FBgn0052407	966	670	543	1400	1118	1366	22.960186	18.250496	13.650437	32.676708	31.738662	38.999509	0.000918782	0.993996348
FBgn0052406	172	133	92	175	77	63	1.353583	1.203319	0.770521	1.360579	0.721529	0.595023	0.711276155	-0.226722274
FBgn0033929	3422	3013	4178	3227	3106	3564	37.386593	39.243617	50.18836	35.211853	41.957274	46.432869	0.660086072	0.07893386
FBgn0028935	142	237	103	268	88	0	1.123918	2.154563	0.86008	2.095686	0.83948	0	0.803159152	-0.39984278
FBgn0028936	791	389	371	1044	466	765	14.134541	7.807853	7.145867	18.606297	10.126764	16.332904	0.1257951	0.687811031
FBgn0028931	196	182	298	149	88	170	2.037775	2.158843	3.30903	1.530698	1.08404	2.130369	0.209861777	-0.567971181
FBgn0028932	517	424	690	692	552	536	10.090008	9.508176	14.320073	13.362013	12.996546	12.642875	0.248439328	0.295251318
FBgn0085478	1579	1312	2249	1369	894	1251	5.685766	5.342412	9.998053	5.105237	3.912432	6.373126	0.134636617	-0.384251053
FBgn0028939	403	153	186	262	75	414	3.333282	1.431253	1.653353	2.136781	0.734357	4.243856	0.820196489	0.172803272
FBgn0261531	257	419	207	563	198	0	13.773855	25.831123	11.750659	29.851362	12.767151	0	0.914589433	-0.16971995
FBgn0261530	1495	1726	2472	1289	1287	1802	13.229651	17.582651	23.24423	11.280951	13.695976	19.265516	0.521231742	-0.194948638
FBgn0261532	3073	3044	4142	2691	2538	2896	20.565891	23.316544	29.50461	17.548744	20.10282	23.264372	0.396221127	-0.159318952
FBgn0261535	1055	987	1550	839	987	898	10.451505	11.249686	16.323635	8.217678	11.769059	10.749712	0.462905234	-0.207504803
FBgn0261534	3990	1626	1025	5460	2642	4176	139.888321	65.625977	38.161762	189.402786	111.469276	176.860746	0.04556732	1.023279225
FBgn0022768	2311	3027	4366	1926	1602	2504	9.378417	14.318352	19.103841	7.727697	7.811857	12.304854	0.104709542	-0.5110981
FBgn0263762	792	635	441	1431	638	517	48.254632	39.96328	27.388577	83.912344	45.990619	38.056501	0.209013908	0.575198274
FBgn0022764	5810	6528	11582	4933	4084	6219	16.188716	20.894294	34.572365	14.048695	14.267034	21.742954	0.13003152	-0.470051061
FBgn0262714	1732	1860	2852	1704	1220	1602	9.811141	11.800994	16.790515	9.487459	8.338576	10.667981	0.166206501	-0.344813174
FBgn0029514	597	526	611	460	484	427	11.718641	11.836237	12.104276	7.766057	9.43281	9.768288	0.48109033	-0.162059104
FBgn0262716	4081	3293	4090	3663	3545	3559	47.349749	43.996722	50.444643	42.046231	49.487853	49.884426	0.547581474	0.085608709
FBgn0262717	794	496	293	1353	554	644	5.752298	4.082677	2.534477	10.50145	4.865432	5.936064	0.11775104	0.797734003
FBgn0026869	2879	2655	3759	2976	1536	1834	8.217657	9.46656	11.667409	6.45993	4.8763	5.773917	0.086576475	-0.410933912
FBgn0262843	98	81	77	77	61	51	4.941021	4.686966	4.122031	3.834391	3.678828	3.073373	0.550054995	-0.283208147
FBgn0033038	1255	1035	1163	1027	978	990	12.96094	12.304774	12.766341	10.494751	12.15903	12.356774	0.847435867	-0.032847658
FBgn0043799	393	408	572	330	378	387	5.310307	6.389095	8.217817	4.416502	6.155685	6.31604	0.662776934	-0.139143004
FBgn0035603	1170	1056	1444	1224	1244	1471	49.534222	51.467457	64.988441	51.279221	63.367153	75.267578	0.209666542	0.284748229
FBgn0000473	1089	937	652	3821	2346	2319	14.948569	14.816521	9.515851	51.945446	38.78236	38.492992	1.07E-09	1.796427109
FBgn0000477	1094	1223	940	1380	931	1009	20.486279	26.362318	18.697006	25.559139	20.974155	22.812931	0.471391857	0.167430056
FBgn0000479	598	539	1038	639	389	431	1.997349	2.245751	3.591162	2.621031	1.372576	2.197781	0.229554436	-0.41871679
FBgn0032030	1192	1067	1436	994	945	1103	25.160952	25.9275	32.220234	20.762646	24.005728	28.121042	0.616976419	-0.102495996
FBgn0031331	73	76	22	142	68	0	1.447015	1.737614	0.388923	2.740984	1.810425	0	0.830101811	0.364001704
FBgn0032031	477	480	430	462	506	489	8.90199	10.32692	8.538589	8.538004	11.37171	11.036508	0.361343427	0.244559602
FBgn0031332	162	313	161	502	174	0	3.54835	7.966696	3.799025	11.21013	4.503991	0	0.93528387	0.130335626
FBgn0033017	3183	2980	4055	2570	2460	2670	58.974667	63.569473	79.867218	47.121353	54.859505	59.769611	0.184454219	-0.23054839
FBgn0031468	87	122	66	124	81	48	1.058154	1.70124	0.848648	1.492848	1.180593	0.704311	0.99612364	-0.003102306
FBgn0034109	714	590	972	608	489	713	9.671598	9.208784	14.010284	8.148702	7.964285	11.679536	0.603093137	-0.153313579
FBgn0036046	98	124	66	188	94	89	3.355769	4.884604	2.398755	6.356262	3.845784	3.657651	0.412669366	0.472744727
FBgn0034104	20	59	26	77	43	0	0.961952	3.359161	1.355952	3.747776	2.503808	0	0.878574144	0.262822142
FBgn0034122	84	118	100	251	143	3	0.814441	1.331789	1.035191	2.435556	4.705542	0.02587	0.694753625	0.491981918
FBgn0031460	99	104	84	161	73	22	2.736495	3.326802	2.472099	4.43682	2.443702	0.73599	0.931018444	-0.072074481
FBgn0031461	1829	1672	1355	904	581	317	14.954979	15.967081	11.911366	7.314577	5.96612	3.188274	0.001169962	-1.302280586
FBgn0031462	332	579	265	872	276	5	3.948126	7.935198	3.345184	10.271454	3.947711	0.05759	0.995410503	0.007191058
FBgn0031335	428	814	340	792	338	0	10.445381	22.852304	8.815406	19.131691	9.914411	0	0.781946596	-0.432599277
FBgn0037101	545	1067	416	1040	435	15	6.615594	14.925941	5.374055	12.509654	6.354882	0.209528	0.722691644	-0.393849293
FBgn0037100	127	136	100	116	100	89	1.590975	1.968515	1.331407	1.432503	1.509155	1.349359	0.817297001	-0.098423061
FBgn0030331	274	320	247	540	444	412	2.525354	3.396999	2.414382	4.918908	4.918753	4.586808	0.002039645	0.881470336
FBgn0030330	2826	2648	4092	2184	2174	2567	20.179965	21.836784	31.377834	16.359847	19.235001	22.899088	0.230061044	-0.28157717
FBgn0037105	701	688	616	932	960	904	5.137625	5.807999	4.799134	6.757204	8.469925	8.002108	0.003694677	0.649702757
FBgn0037107	217	158	81	180	65	46	1.439457	1.210942	0.607918	1.330986	0.514894	0.362743	0.455831995	-0.562253608
FBgn0037106	872	970	1773	622	898	1037	14.109066	18.425364	31.227377	10.119681	17.771566	20.288725	0.488273941	-0.291057626
FBgn0037109	2535	2926	4572	2091	2120	3077	12.33005	16.664552	24.049034	10.046126	12.387317	18.219168	0.392421988	-0.273317989
FBgn0037108	3266	2826	2930	3079	2639	2643	46.381603	46.603937	44.89641	43.062543	45.134159	45.560595	0.654320203	0.053851332
FBgn0030339	68	92	46	139	32	8	0.937403	1.494726	0.66201	1.96568	0.520503	0.126279	0.878631292	-0.171209441
FBgn0030486	2474	2861	4372	2535	2133	2805	7.503079	9.986482	14.094919	7.606803	7.782039	10.287117	0.4448019	-0.202640151
FBgn0030481	2285	1848	2223	2957	2791	2601	33.541724	31.051865	34.377191	43.057207	48.539959	45.317829	8.88E-05	0.566157635
FBgn0030480	652	403	551	648	586	457	32.076267	22.626851	28.248466	31.141401	34.539876	26.772777	0.39926111	0.246610187
FBgn0030482	3278	3372	3188	3637	2198	2589	30.030289	35.564587	31.049837	32.977127	24.235598	28.653286	0.623576212	-0.084403402
FBgn0000617	956	889	1246	716	863	800	19.556686	20.937601	27.095688	14.480645	21.24737	19.755749	0.482153312	-0.187533705
FBgn0000615	15387	18245	15168	11726	13809	14265	157.051021	203.595347	165.615383	104.211038	175.59669	194.767148	0.59240689	-0.118643463
FBgn0034972	134	102	61	149	53	51	1.566369	1.363873	0.74799	1.719734	0.737057	0.720061	0.845053234	-0.138039337
FBgn0036040	134	65	95	177	127	83	1.673701	0.935153	1.259334	2.195616	1.902777	1.256323	0.313487696	0.552920992
FBgn0053182	266	832	917	569	264	256	2.109764	4.933698	6.005985	3.502726	2.521891	2.43174	0.191403206	-0.775262137
FBgn0033826	4111	2960	2718	3661	5862	5304	93.515839	77.511055	65.720131	82.414612	160.466202	145.7771	0.014296331	0.798274277
FBgn0033820	17942	15817	12673	24188	11322	8589	510.594037	519.035309	384.112217	680.309198	386.920577	294.596749	0.919118488	0.034935342
FBgn0033821	623	688	539	854	670	494	24.199121	30.740759	22.231627	32.820038	31.278973	23.167395	0.370888192	0.269606886
FBgn0261395	54	100	33	102	39	0	1.379944	2.954579	0.888793	2.599622	1.205521	0	0.826489713	-0.365749947
FBgn0261394	5115	5111	5853	4507	5188	5354	120.901962	139.062881	147.051498	105.420479	147.570038	152.874741	0.651016511	0.087992056
FBgn0261397	4623	4989	5354	4315	3866	3964	16.583624	20.766474	20.498738	15.259885	16.704099	17.173153	0.288071565	-0.135670408
FBgn0261396	6330	5560	7048	5210	5790	6582	85.862408	86.847791	101.633329	69.994863	94.422586	108.091805	0.69068573	0.078894578
FBgn0041111	1310	1259	1868	1166	733	720	3.212521	3.440221	5.959716	2.976093	2.092445	2.133391	0.015307582	-0.610414603
FBgn0033828	28	53	39	80	46	0	0.964716	2.22453	1.509359	2.937472	1.989495	0	0.922837006	0.161248134
FBgn0031681	3759	3493	3351	2069	2085	3496	19.831643	21.217677	18.797277	10.80512	13.252453	22.270793	0.329428852	-0.292105114
FBgn0031682	1500	1492	2055	1266	1282	1546	22.703189	25.905361	32.340856	18.890901	22.401565	28.248228	0.616632172	-0.119530155
FBgn0031683	2093	1873	1721	2142	1450	1235	22.543766	23.246857	19.853078	22.667193	18.653516	15.964511	0.678225135	-0.094712713
FBgn0031684	5099	4068	3208	5849	4493	3560	187.583835	176.655171	131.646853	229.710512	215.695383	160.427703	0.219662571	0.315611135
FBgn0015926	1288	1739	3502	1019	1050	1606	12.58541	19.565634	36.375656	9.852065	12.3505	18.96195	0.15543071	-0.632947049
FBgn0015925	1698	1439	2356	1266	1357	1438	19.458424	18.992327	28.712579	14.365368	18.716536	19.904911	0.333190272	-0.24639237
FBgn0015924	7252	5577	8237	7270	5104	7968	61.318979	54.097654	75.018756	62.837752	54.887963	85.380061	0.56931713	0.117774076
FBgn0031688	69	46	29	141	60	66	0.939793	0.716526	0.422993	1.908912	0.990775	1.086455	0.147680105	1.002864792
FBgn0031689	1683	953	816	4358	2563	3219	23.932245	15.59189	12.336878	61.329933	43.867756	55.300827	3.88E-07	1.698296341
FBgn0015929	3890	4289	8234	2230	3342	4703	31.313435	40.261509	71.605031	16.539057	32.505818	42.789955	0.272562842	-0.462416572
FBgn0034129	87	205	76	366	120	0	1.300069	3.541015	1.205227	5.445435	2.164357	0	0.795427164	0.429751928
FBgn0085322	364	341	405	450	387	292	16.568383	16.324394	20.654708	21.182019	21.35607	16.609012	0.495477181	0.186548996
FBgn0030157	1668	1722	1393	2287	1380	1635	52.168388	62.031895	46.328575	70.799858	51.952282	61.779846	0.19730348	0.284562192
FBgn0014037	2840	2888	4758	2157	1157	1778	9.864231	12.327521	17.564943	7.46583	5.69375	8.470155	0.001824458	-0.890517118
FBgn0015222	32400	26992	29309	55688	29628	38656	584.703011	568.153182	564.114078	980.802217	609.988715	802.473514	0.000472289	0.620876509
FBgn0014032	1531	1172	1422	1134	1270	1713	30.789238	27.137489	30.40575	22.562948	30.73012	41.638672	0.512407225	0.185674072
FBgn0014033	1031	420	807	1072	461	765	11.17819	5.224713	9.175764	11.638178	5.994726	9.951144	0.692722243	0.171625879
FBgn0030151	6659	5207	6727	5523	6602	6617	96.077921	87.011936	103.352923	78.333299	113.506092	115.210651	0.328886533	0.201777933
FBgn0030317	4262	2114	1324	6229	1834	3189	45.379017	25.911329	14.975217	65.6334	23.49884	41.015854	0.218212313	0.649102118
FBgn0030159	353	304	202	478	159	184	7.356596	10.226635	3.674976	7.202158	4.473211	3.345398	0.961293072	0.026630762
FBgn0030158	691	539	366	996	490	444	23.860046	21.391499	13.409552	34.017017	20.346813	18.496004	0.366646849	0.389882517
FBgn0027111	1496	1016	815	1571	593	633	18.069304	14.119959	10.461019	18.777005	8.600573	9.22758	0.742973754	-0.145461841
FBgn0037473	1537	1169	1398	1518	1276	1165	21.320917	18.66666	20.615652	20.843807	21.304171	19.525429	0.503365801	0.113257427
FBgn0266709	148	197	102	310	166	23	2.258969	3.476871	1.664224	4.697949	3.057629	0.420115	0.793823218	0.245219933
FBgn0034654	7529	6279	7488	6399	5306	5308	202.987167	194.88327	214.582184	170.735291	172.146667	172.908188	0.083061203	-0.159029555
FBgn0038897	578	460	311	482	412	314	4.359594	3.973465	2.493158	3.597033	3.736915	2.854572	0.985110054	-0.007219619
MSTRG.9020	179	97	93	194	96	108	3.319153	2.068031	1.852761	3.581456	2.190137	2.465823	0.654666943	0.241404243
FBgn0031253	640	505	645	494	505	441	26.434181	24.010876	28.357109	20.183344	25.112345	22.027346	0.561458214	-0.135909405
FBgn0035197	2975	5715	2813	6274	2188	0	22.492645	49.777476	22.62682	46.993045	19.917047	0	0.855517692	-0.401386216
FBgn0050460	1166	1421	872	1912	696	386	5.953063	8.785078	4.832913	9.513136	4.917343	2.156272	0.816096547	-0.133003894
FBgn0050463	2228	2426	2775	2548	1495	2454	9.298341	11.934605	11.932577	10.062167	7.166751	11.603135	0.846031638	-0.04415322
FBgn0050467	635	746	1341	435	508	726	8.187042	11.082191	18.392946	5.551292	7.880228	11.308405	0.242595395	-0.506843199
FBgn0263398	2342	2153	2797	2196	2092	1974	28.744096	31.1806	35.910011	27.541112	31.598598	28.675134	0.771630638	-0.045454833
FBgn0263397	938	729	663	891	411	425	5.121011	4.852354	4.396714	3.575052	3.047967	2.68795	0.390166197	-0.312348523
FBgn0000635	1922	1340	1443	1629	990	1024	10.126418	8.445866	8.063364	8.382547	6.232843	6.70655	0.35513125	-0.22520686
FBgn0263395	1970	2106	2593	1792	1374	1377	9.876679	12.189798	14.351925	8.55448	8.927698	8.977549	0.01643554	-0.395164241
FBgn0085337	184	219	151	258	123	5	5.018556	6.873679	4.367653	6.981433	4.048732	0.161016	0.701206954	-0.440188796
FBgn0263392	510	436	363	369	197	180	0.933744	0.91386	0.705226	0.664869	0.431646	0.395291	0.074457677	-0.685959914
FBgn0263391	7169	6903	9695	5597	4867	5824	40.813695	45.814954	58.129021	31.868363	33.660543	39.229942	0.029837474	-0.371229698
FBgn0263390	1609	1209	1063	2021	1182	1154	17.003124	14.526937	11.719138	21.207211	15.061587	14.246738	0.289365508	0.301929593
FBgn0033350	1311	1284	1229	1320	1094	923	24.699299	27.84856	24.625919	24.624157	24.807865	21.007374	0.829863436	-0.040699602
FBgn0033351	1723	1447	1792	1738	1838	2080	38.232655	36.962189	42.265511	38.176289	49.083038	55.778343	0.068489542	0.371534336
FBgn0036272	5958	5936	8846	3988	4650	5246	69.186545	79.357447	109.199924	45.819785	64.972039	73.5924	0.123583397	-0.386982271
FBgn0036273	829	651	447	639	464	513	6.118923	5.562823	3.5071	4.764497	4.202594	4.562226	0.754209405	-0.106406762
FBgn0033354	612	877	1265	303	373	669	3.108438	5.130924	6.83407	1.521066	2.281505	4.106893	0.088685875	-0.837192576
FBgn0033355	42	34	20	69	62	48	1.331906	1.228933	0.675856	2.170149	2.372471	1.822834	0.118327282	1.052637062
FBgn0033356	3021	3459	3078	2996	2503	2382	39.803144	52.584498	44.642683	40.000035	40.222845	37.418728	0.448217113	-0.123476833
FBgn0033357	1099	792	760	1330	1261	1013	66.653914	55.659632	50.677325	78.817057	93.276015	77.796181	0.018840671	0.610533872
FBgn0033358	510	318	163	427	165	177	9.733096	6.998831	3.30095	8.074883	3.794297	4.082168	0.670814627	-0.264183586
FBgn0036279	2223	1756	2535	2736	1469	2236	12.764734	10.632717	13.509934	15.345927	9.147467	14.357405	0.565569366	0.133249421
FBgn0015230	156	219	121	194	65	6	2.088946	3.387008	1.72117	2.571915	1.040567	0.096814	0.442217572	-0.853715294
FBgn0011592	1320	1102	1523	1318	1161	1138	4.801816	4.620603	5.898361	4.746047	5.0837	5.007197	0.781582258	0.046519367
FBgn0034816	1223	1834	1377	2362	916	219	16.43825	28.392599	19.437491	32.178036	15.172248	3.636294	0.704550627	-0.270838446
FBgn0034817	796	876	1121	860	1021	829	8.209407	10.391655	12.287653	8.776189	12.671057	10.31946	0.606147509	0.141173395
FBgn0034814	766	691	1108	807	829	819	12.055103	12.528417	18.552538	12.569964	15.714865	15.571494	0.647583119	0.121630562
FBgn0010194	341	443	718	287	275	324	1.961702	2.931358	4.472124	1.695744	1.904888	2.252021	0.146701565	-0.579860174
FBgn0052857	1007	896	828	1062	890	898	21.860649	22.380022	19.102703	22.803942	23.243565	23.549397	0.230974176	0.221109441
FBgn0038302	546	348	401	595	548	563	18.390017	13.490788	14.345882	19.852413	22.211174	22.916332	0.039116877	0.571198929
FBgn0038303	1296	1250	1728	1127	1002	1302	8.199227	9.107038	11.621095	7.058091	7.628865	9.949433	0.534038784	-0.140940121
FBgn0038300	783	792	1532	614	527	851	8.632639	10.045789	17.952351	6.691563	6.98795	11.333113	0.247024206	-0.454917522
FBgn0038301	356	432	835	428	344	334	3.615054	5.048656	9.019099	4.297688	4.20835	4.092014	0.361930735	-0.38044648
FBgn0038306	2112	1929	2732	1696	1996	1976	27.839495	29.247055	38.296184	22.140901	31.595769	31.40597	0.777118911	-0.066824777
FBgn0038307	1739	1515	1896	1329	1666	1692	55.159371	55.212236	63.845044	41.731554	63.635829	64.749152	0.822026837	0.055365404
FBgn0038304	1173	1268	1613	1319	884	1245	9.030968	11.241307	13.203314	10.050518	8.190525	11.580146	0.728368246	-0.076427072
FBgn0002962	9132	9926	10573	4335	7781	9292	91.0953	114.171164	112.332556	42.705592	93.160131	111.829941	0.453458699	-0.264040786
FBgn0038309	47	41	12	17	38	7	0.609699	0.598954	0.163442	0.205986	0.585712	0.095705	0.67037663	-0.49584139
FBgn0033688	6546	6482	11332	4418	5375	7469	20.228725	23.061951	37.224636	13.509037	19.987427	27.887211	0.372012334	-0.29602899
FBgn0033010	1846	1455	1670	1254	993	1101	13.562308	12.755562	12.78677	9.588484	8.963714	9.269068	0.004577622	-0.407017052
FBgn0033683	892	913	835	976	664	666	38.900644	46.329737	39.809534	42.92959	35.680811	35.567014	0.804740733	-0.051103746
FBgn0066303	2477	2305	2586	2165	2097	2251	43.406817	46.635725	48.805725	37.715794	43.871843	47.902531	0.975775716	-0.004511165
FBgn0033686	624	576	887	538	500	442	9.12307	9.694098	13.78436	7.77085	8.79482	7.796763	0.226248332	-0.320052578
FBgn0033687	139	207	103	299	150	22	5.138887	8.777658	4.018693	11.005367	6.740364	0.921811	0.87559678	0.14812561
FBgn0287187	3341	3074	3434	2495	2007	1927	59.750215	63.104872	66.198456	46.954292	46.14636	45.198242	2.01E-05	-0.455435201
FBgn0033174	872	1441	907	1811	874	244	10.69364	20.044973	11.481232	22.746387	13.550649	3.229969	0.936808107	-0.052539942
FBgn0036415	628	907	511	1365	632	44	21.110849	34.977335	18.159642	45.356555	25.46301	1.719424	0.942444185	0.068895397
FBgn0036410	128	67	52	57	13	96	1.12385	0.687853	0.467675	0.473119	0.125895	0.978427	0.652129688	-0.428744629
FBgn0013563	1390	1262	1467	1424	1211	1450	9.759606	10.197624	10.950213	9.892207	10.22766	12.302566	0.29621393	0.156085831
FBgn0069938	120	252	111	287	121	0	2.86014	6.972088	2.814122	6.810879	3.484915	0	0.905025106	-0.191592348
FBgn0033178	1086	1001	1137	1049	907	1045	16.822432	17.843531	18.728872	16.073498	16.907459	19.551125	0.674237853	0.064282739
FBgn0033179	4301	4141	4858	3652	3765	3876	69.079079	76.550728	82.92347	58.035294	72.753319	75.208672	0.712312688	-0.058343604
FBgn0032271	73	213	70	233	83	3	0.934419	3.183219	0.994978	2.973936	1.26597	0.030468	0.922433492	-0.127823723
FBgn0051848	34	88	29	61	40	0	0.941418	2.844043	0.844071	1.699686	1.34186	0	0.764465513	-0.501790145
FBgn0051849	378	417	798	295	257	423	3.945651	5.013367	8.865582	3.043431	3.234476	5.343929	0.247566719	-0.521413108
FBgn0045064	2630	1839	1808	2682	1075	1357	30.241645	24.123769	22.858908	31.82003	15.070851	20.22463	0.602903968	-0.178763374
FBgn0045063	1866	1764	2967	1792	1090	1173	12.217022	13.428125	20.783439	12.023674	8.582149	9.376815	0.040555237	-0.549219294
FBgn0032889	4921	3086	2915	8418	6136	9020	92.850327	66.609191	58.224892	156.86006	139.839236	206.547919	1.78E-06	1.271774643
FBgn0032888	117	89	32	141	112	54	4.055988	3.566298	1.177724	4.863874	4.695494	2.24648	0.522547207	0.500250192
MSTRG.15213	394	207	149	918	569	281	1.911243	1.156237	0.766583	4.410547	3.325443	1.646391	0.021252857	1.366207331
FBgn0032884	4661	4256	4102	4188	4334	4158	98.161232	103.188789	91.830284	87.270805	109.846962	105.801605	0.416952475	0.134899335
FBgn0032883	1660	2279	2514	1796	1276	1265	12.432436	19.593181	20.23152	13.282141	11.537358	11.270176	0.072807471	-0.424802899
FBgn0032882	1096	1206	1983	1031	939	1132	12.853884	16.272434	24.721209	11.962415	13.239815	16.026131	0.338556744	-0.285832283
FBgn0032881	1119	891	952	1183	1154	975	19.269375	17.671759	18.318678	20.151909	25.266151	21.433701	0.105654163	0.332142725
FBgn0032880	5985	5175	6142	5907	4758	5273	49.614351	49.62279	54.557015	48.695001	47.634839	52.916945	0.578498837	0.045822242
FBgn0004577	751	265	205	1401	541	723	6.751676	2.740491	1.955678	12.461907	5.843622	7.955783	0.041337334	1.246538682
FBgn0004574	3008	2727	2769	3982	2235	2431	31.309383	27.38663	30.633898	41.018574	28.000587	30.571632	0.428356139	0.159578857
FBgn0004575	729	698	531	819	267	253	2.886929	3.182677	2.233283	3.209754	1.271424	1.210498	0.369092429	-0.46191402
FBgn0250791	5717	4911	4975	6604	4417	4767	63.519993	62.805813	58.750443	72.603943	59.054028	63.987286	0.236713739	0.164938801
FBgn0004573	63	67	35	60	14	9	0.320253	0.406062	0.186924	0.301078	0.085886	0.055537	0.353845605	-0.940132849
FBgn0013749	6284	4414	5642	5145	5051	5102	172.108414	138.385323	163.599511	140.768494	167.141037	166.62043	0.62213379	0.083907501
FBgn0039495	359	119	145	305	166	235	5.674096	2.164287	2.428152	4.758374	3.139042	4.473417	0.570364263	0.33272896
FBgn0026196	7821	5873	6558	6224	6920	6390	99.214661	85.759331	88.424431	78.131668	105.635139	97.935646	0.492005162	0.130091886
FBgn0013746	3155	2894	3596	2541	2829	3219	45.208646	49.317067	53.482837	28.736228	48.752523	51.993354	0.931867554	0.017980057
FBgn0030795	95	61	55	64	57	68	0.995823	0.725685	0.610624	0.664262	0.719049	0.85188	0.985468327	0.010005819
FBgn0003053	864	818	879	462	184	350	2.721264	2.908242	2.907511	1.655199	0.800859	1.31109	0.00046077	-1.234456487
FBgn0032087	3107	2873	3710	7176	5062	3172	110.930077	118.12011	140.815689	253.57782	217.517014	136.858658	0.003662561	0.816524685
FBgn0032085	443	218	174	378	337	330	7.63511	4.339569	3.187836	6.453765	6.94651	6.837451	0.31067696	0.49143634
FBgn0032084	547	682	581	703	522	583	8.694491	12.502259	9.834504	11.312606	9.931757	10.981714	0.536743953	0.146559758
FBgn0032082	110	240	227	199	40	161	0.98505	2.514098	2.262399	1.88771	0.413982	2.02157	0.563404336	-0.428520095
FBgn0032088	842	748	782	958	955	528	28.084469	24.789408	29.674582	30.621375	41.723446	22.22613	0.523335194	0.207623926
FBgn0265974	1315	1277	1658	1067	896	1017	6.787438	7.99897	9.324091	5.633199	5.830699	6.770055	0.044522056	-0.343628306
FBgn0025352	7893	6702	7552	7779	6348	7352	113.958237	111.391319	115.890892	111.12632	110.283867	128.235153	0.218807487	0.120734905
FBgn0025355	1002	976	1209	946	984	1196	6.099348	6.839597	7.826416	5.69939	7.208162	8.798867	0.521035883	0.153530048
FBgn0025608	3987	3946	4820	3863	3424	3547	40.89715	46.172447	51.895343	38.703649	42.291611	44.188534	0.598412332	-0.066273132
FBgn0028581	213	414	667	0	91	271	0.974855	2.185762	3.255993	0	0.501411	1.499578	0.304820535	-1.591557381
FBgn0028583	13695	15407	13621	14833	12960	9099	533.854736	691.425232	564.36676	572.171021	607.966064	428.517609	0.782601091	-0.05824916
FBgn0028582	4894	5017	5273	4644	2939	3146	27.647244	32.293364	31.562646	25.82372	19.549172	21.34514	0.018321283	-0.357882842
FBgn0039239	430	214	127	1157	298	442	18.211647	10.419981	5.721945	48.552391	15.200242	22.65727	0.038474338	1.386122056
FBgn0032229	3254	3144	2772	3957	3064	2305	71.635617	80.932829	65.766942	85.588611	80.662552	61.040219	0.441024036	0.171858325
FBgn0025680	2831	2391	1816	3536	2195	2387	34.336483	33.377842	23.404577	42.44207	32.03764	34.975323	0.175301992	0.343063912
FBgn0039943	2061	2310	3306	1915	1932	2506	31.260464	40.340229	53.307476	28.736393	35.256615	45.923058	0.743043572	-0.08945639
FBgn0039942	2550	2361	3783	1642	2338	2779	35.82607	38.592581	56.539278	23.0499	40.093283	47.217737	0.637539341	-0.157812212
FBgn0032553	246	498	183	645	275	0	4.038069	9.276414	3.17181	10.328886	5.346622	0	0.980905001	0.038258203
FBgn0039232	651	511	866	940	460	274	8.633814	7.772985	12.169826	12.4319	7.3174	4.378874	0.755329708	-0.15013131
FBgn0039235	146	364	198	602	267	4	3.478467	9.969474	4.988947	14.209897	7.632234	0.088479	0.776388794	0.361454537
FBgn0032554	143	244	93	418	152	0	2.380987	4.77765	1.785884	6.593368	3.272503	0	0.858980682	0.289177052
FBgn0039945	339	433	393	381	404	363	1.730826	2.617897	2.254624	1.978394	2.522292	2.192153	0.619946613	0.147428503
FBgn0039944	2841	2714	3058	1733	1353	2274	17.211357	18.702046	19.872443	10.245592	9.904557	16.639001	0.033598929	-0.516188605
FBgn0015905	920	947	1339	690	782	774	7.708191	9.13288	11.922029	5.717038	7.878683	7.826514	0.229342079	-0.32655618
FBgn0029724	97	111	67	236	97	0	1.570492	2.074457	1.152078	3.803059	1.884721	0	0.833191956	0.341833447
FBgn0029725	144	387	136	463	176	0	2.377072	7.349701	2.381243	7.559078	3.483502	0	0.987112481	-0.026225847
FBgn0029722	361	498	256	622	271	6	4.409174	7.013906	3.329502	7.527271	3.987282	0.081649	0.835730139	-0.245921291
FBgn0029723	686	553	447	739	424	466	5.324285	5.017954	3.331005	5.514059	4.210021	4.398053	0.791602135	0.084421871
FBgn0015904	89	86	78	148	85	81	0.689785	0.768258	0.643397	1.144676	0.795605	0.761393	0.336945124	0.444169571
FBgn0029728	91	90	60	128	32	8	0.382463	0.395045	0.245308	0.489187	0.148595	0.037066	0.658746342	-0.473553186
FBgn0029729	49	58	30	111	67	0	1.29067	1.764176	0.847127	2.919374	2.139176	0	0.777187937	0.470318112
FBgn0035688	2240	2288	3276	1509	1476	1704	7.627521	10.054476	15.035037	5.461566	6.01893	7.432287	0.01504517	-0.554331534
FBgn0035689	518	503	700	409	348	401	2.929606	3.226129	4.227664	2.270073	2.310948	2.696131	0.101109448	-0.4004308
FBgn0015300	142	128	41	280	88	3	3.589135	3.72292	1.088461	6.996817	2.673478	0.062109	0.823085108	0.297329319
FBgn0035281	4530	1804	857	4383	1892	2296	99.271799	45.672343	20.156145	94.406989	49.77352	60.586861	0.531470012	0.372607741
FBgn0044810	44	153	57	838	58	93	1.659916	6.717738	2.297721	31.662653	2.634883	4.278518	0.078130281	1.939223606
FBgn0044812	248	212	272	12873	160	1331	10.724324	10.566234	12.510866	552.757568	8.329383	69.743225	0.001375835	4.299485037
FBgn0016047	51	45	30	74	40	42	0.220283	0.227161	0.135164	0.315499	0.203604	0.22175	0.502960342	0.43380601
FBgn0016041	6168	5181	7284	4489	4897	4780	70.748119	69.325864	92.202343	44.106912	60.952434	61.42235	0.261557936	-0.209483597
FBgn0003366	682	616	554	992	604	635	1.919644	1.99562	1.654867	2.762226	2.043911	2.156115	0.104818773	0.406774998
FBgn0000261	22037	19057	18370	27802	19364	20882	254.308823	253.179962	225.330978	317.482727	268.910461	291.136963	0.008017791	0.34397131
FBgn0003360	224917	177100	148269	215016	166236	139627	3151.996428	2857.599975	2209.765493	2982.012149	2806.16599	2365.029674	0.736187622	0.071174795
FBgn0015582	929	886	1161	708	751	769	12.708132	13.951349	16.878517	9.574748	12.364204	12.709303	0.300012965	-0.235942509
MSTRG.8987	204	89	161	1493	1146	961	1.683915	0.856574	1.346363	11.748973	11.500084	9.233627	9.35E-18	3.156134334
FBgn0035287	960	630	479	1033	599	514	12.976418	9.788064	6.968292	14.074097	9.758549	8.470883	0.649524574	0.183692114
FBgn0015584	3254	6163	1611	5799	2779	0	159.892319	348.635742	84.109154	282.008392	164.349792	0	0.889666913	-0.309300485
FBgn0024912	307	608	332	310	405	565	10.179307	12.4501	11.705108	10.160695	8.654244	12.137788	0.69140148	0.205230878
FBgn0024913	326	251	124	303	125	112	2.040397	1.807806	0.822413	1.874123	0.935029	0.843374	0.657951933	-0.278144148
FBgn0035020	3155	2827	2206	3822	2480	2411	97.35252	99.778269	73.205483	116.11142	91.894241	93.016837	0.337419726	0.227382382
FBgn0035021	940	1093	1690	799	771	951	10.952844	15.133152	21.755152	9.421454	11.160121	13.876044	0.221921527	-0.38036195
FBgn0038542	311	206	239	275	228	207	1.369686	1.041831	1.156137	1.195499	1.206993	1.101383	0.816213129	0.074057751
FBgn0035023	1156	925	697	1032	390	451	8.982132	8.106379	5.394237	7.642622	3.523725	4.213853	0.279919714	-0.46478889
FBgn0035024	4162	4348	5822	4049	3329	3704	30.493343	36.669533	45.341393	29.355434	29.344929	32.785423	0.213873414	-0.20367172
FBgn0038545	640	598	887	555	523	600	17.623124	18.867269	26.12774	15.352538	17.367706	20.046722	0.531120882	-0.161399025
FBgn0038546	1893	2193	2773	1767	1630	2060	24.358971	32.485649	37.924366	22.499933	25.236261	32.027229	0.501296443	-0.155499311
FBgn0035027	1327	1479	2372	869	1128	1452	14.864277	18.862506	28.344755	9.622072	14.838743	19.498537	0.29782323	-0.38583644
FBgn0042105	677	522	402	1000	763	873	10.757577	9.401986	6.805928	15.854942	14.775761	16.959927	0.003044221	0.873131091
FBgn0038472	482	599	947	579	535	468	9.338417	13.381722	19.531294	11.118538	12.478845	10.961602	0.594721151	-0.183571803
FBgn0029989	48	133	78	187	96	0	0.599537	1.925884	1.038418	2.333015	1.447902	0	0.903631553	0.199014648
FBgn0261258	1692	1117	1113	1807	956	961	9.018715	6.842873	6.313575	9.540828	6.192301	6.197098	0.855372912	0.057541265
FBgn0266579	1267	884	824	1680	762	705	12.15042	9.797196	8.6171	16.37257	8.649355	8.593337	0.605417875	0.198401198
FBgn0052699	2563	2454	3311	2090	1750	2547	17.446049	19.234755	23.957968	14.077174	14.331808	20.946486	0.347710622	-0.208893859
FBgn0029980	1308	881	1144	1067	1257	1007	22.33532	17.319571	20.770882	18.031736	25.840017	20.77313	0.479402253	0.187222066
FBgn0261705	119	53	57	113	37	33	0.788112	0.401959	0.399406	0.738587	0.295112	0.258127	0.780387947	-0.221538038
[truncated: 9,655 more rows]
